# Supplementary material for: Development of a New Resequencing Pathogen Microarray Based Assay for Detection of Broad-Spectrum Respiratory Tract Viruses in Patients with Community-Acquired Pneumonia
Source: PLoS One. 2013 Sep 27;8(9):e75704. doi: 10.1371/journal.pone.0075704 (PMC3785410; doi:10.1371/journal.pone.0075704)
Supplement: Material S2 — The raw sequence data generated by the scanned image of influenza type B virus. The raw sequence data were generated after processing the scanned image with TessArray Sequence Analysis (TSEQ) software. The base of the sequence was written with “n” when there was no amplicon hybridized to corresponding detector tile. (TXT) [file pone.0075704.s002.txt]

>ADEN_ADB1_E1A:20110522CCDC_IVDC4_16_2  Start=12 End=211
nnnnnnnnnnnnnnnnnnnnnnnnnnnnnnnnnnnnnnnnnnnnnnnnnnnnnnnnnnnnnnnnnnnnnnnnnnnnnnnn
nnnnnnnnnnnnnnnnnnnnannnnnnnnnnnnnnnnnnnnnnnnnnnnnnnnnnnnnnntnnnnntcttgngnnncnnn
nnnnngngtttnnnnnnnnnnnnnnnnnnnnngnnngnnn
>ADEN_ADB2_E1A:20110522CCDC_IVDC4_16_2  Start=12 End=211
nnnntcnnncnnngnnnnntnnnnnnnncngnangnnnnnnnnnnnnnnnnnnnnnnnnnnnnnnnngnnnnnnnnnngn
nnnnnnnnngnnnnnnnnnnnnnncantnnnnctnnannnnnnnnnnnnnnnnnnnnnnnnnnnnnnnnnnnnnnnnnnn
nnntnnnnnnnnnnnnnnnnnnnnnnnnnnnngnnnnnnn
>ADEN_ADC_E1A:20110522CCDC_IVDC4_16_2  Start=12 End=211
nnnnnnnnnnnnnnnnnnnnnnnnnnnnnnnnnnnnnnnnnnnnnnnnnnnnnnnnntnngnnnnnnnnnnnnnnnnnnn
nnnnnnnnnnnnnnangnnnnnnnnnnnnnnnnnnnnnnngnnnngnnnnnnnnnnnnnnnnnnnnnnnnnnnnnnnnnn
nnnnnnnnnnngnnnnnnnnnnnnnnnnnnnnnnnnnnnn
>ADEN_ADDA_E1A:20110522CCDC_IVDC4_16_2  Start=12 End=211
nnnnnnnnnnnnnnnnnngnnnnnnannnnnnnnnnnnnnnnnnnnngnnnnnncnngnnnnnnnnncnnnnnnnnnnnn
nnnnnnnnnnnnnnnnnnnnnnnnnnnnnnnnnnnnnnnnnnnnnnnnnnngnnnnnnnnnnnnnnnnnnnnnanannnn
gnnnnnnnnnnnnnnnnnnnnnnnnnnnnnnnnnnnnnnn
>ADEN_ADDB_E1A:20110522CCDC_IVDC4_16_2  Start=12 End=211
nnnnnnnnnnnncnnnnnnnnnngnnnnnnnnnnnnnnnnnnngnnnnnngnnnnnnnnnnnnngnnnnnnnnnnnnnnn
nnnnnnnntnnnnnnnnnnnnnnnnnnnnnnnnnnnnntnnnnnnnnnnnnnnnnnnnnnnnnnnnnnnnnnnnnnnnnn
nnnnnnnnnnnnnnnnnnnnnnnnnnnnnnnnnnnnnnnn
>ADEN_ADE_E1A:20110522CCDC_IVDC4_16_2  Start=12 End=211
ncnnnnnnnnnnncnnnnnnnnnnnnnnnnnnnnnnnnnnnnnnnnnnnnnnnnnnnnnnnnnnnnnnnnnnnnnnnnnn
nnnnnnnnnnnnnnnnnnnnnnnnnnnnttnnnnnnnnnnnnnnnnnnnnnnnnnnnnnnnnnnnnnnnnnnnnnngnnn
nnnnnnnnnnnnnnnnnnnnnnnnnnnnnnnnnnnnnnnn
>ALCA_BOPE_PRN:20110522CCDC_IVDC4_16_2  Start=12 End=211
nnnnnnnnnnnnnnnnnnnnnngnnnngnncnntnnncnggcnnnnnnnnnnnnnnnnnnnnnnnnnnnnnnnnnnnnnn
nnnnannnnnnnnnnnnnnnnnnnnnnncnnnnnnannnnnnannnnnnnnnnnnnnnnnnngncnnnnnnncnnnnnnn
nnannnnnnnnnnnnnnnnnngnnnnnnnnnnnnnnnnnn
>ALCA_BOPE_PTXS1:20110522CCDC_IVDC4_16_2  Start=12 End=211
nnnnnnnnnnnnnnnnnnggcgannnnnnncnnngnnnnnnnnnnncnnnnnnnnnnnnnnnnnnnnnnnnnnnnnnnnn
nnnnnntnnnnnnnnnnnnnnnaanatnnnnnnnncnnnnnnnnnnnnnnnnnnnnnnnnnnncnnnnnnnnnnnnngnn
nnnnnnnnnnnnnngnnnnnnnnnnnnnncancnnnnncn
>BACI_BAAN_PAGA:20110522CCDC_IVDC4_16_2  Start=12 End=211
nnnnnnnnnnnncnnnnnnnnnncnnnnnnnnnnnnnnnnnnnnnnnnnnnnnnnnnnnnnnnnnnnnnnnnnnnnnnnn
nnnnnnnnnnnnnnnnncnnnnnnnnnnnnnnnncnnnnnnnnnnnnnnnnnnnnnnnnnnnnnnnnnntnnnnnnnnnn
gnnnnnnnnnnnnnnnnnnnnnnnnnnnnnnnnnnnnnnn
>BACI_BAAN_RPOB:20110522CCDC_IVDC4_16_2  Start=12 End=211
nnnnnnnnnnnnnnnnnnnnnnnnccnnnnngncnnnnnnnnnnnnnnnncnnnnnnnnnnnnnnnnnnnnnnnnnnnnn
nngnnnnnnncnnncnnnncgggncnnnnnnnngnnncnnnnnnnnnnnnnnnnnnnnnnnnnnnnnnnnnnnnnnnnnn
nnnnnnnnncngnnnnnnnnnnngnnnncnnnnnnnnnnn
>CHLA_CHPN_PMPE:20110522CCDC_IVDC4_16_2  Start=12 End=211
gnnnnncnnnnnnnnnnnnnnnncnnnnnnnnnnnnnnnnnnnnngnnnnnnnnnntacgacnnncnnnnnnnnnnnnnn
nnnnnnnnnnnnnnnnnnnnnnnnnnnnnnnnnnnnnnnnnnnnnnncnnnnnngnnnnngnnncnnnnnnnnnnnnnnn
nnnnnnnnnnnncnnncnnnnnnnnnnnnnnnnnnnnnnn
>CHLA_CHPS_OMPA:20110522CCDC_IVDC4_16_2  Start=12 End=211
anncnnnncnnnnnnngnnnnnngnnnngnnnnnnnnnntgcagagtggnnnnnnnntnnnnnnnnnnnnnnnnngnncn
nnnnnnnnngnnnnnnnnnnnnnnnnnnnnnnngggcancnnccnnnnnnnnnnnnnnnnnnnnngnnnnnnnnnnnnnn
nnnnnnnnnnnnnnnnnnnnnnnncnnnnnnnnnnnnnnn
>CHLA_CHTR_GYRA:20110522CCDC_IVDC4_16_2  Start=12 End=211
nnnnnncnnnnnnngacggnnntcnagcnnnnnnnntnnnnnnnnnnnnnnnnnnnnnnnnnnnnnnnnnnnnnnnnnnn
nnnnnnnngnnnnnnnnnnnnnnnnnnnnnnnnnnngnnnnnnnnnnncnnnnnnnnnnnnnnnnnnnnnnnnnnnnnnn
nnnnnnnnnnnnnnnnnnnnnnnnnggctnnnnncnnnnn
>CHLA_CHTR_INCA:20110522CCDC_IVDC4_16_2  Start=12 End=211
ggnnnnnnnnnnnnnnnnnnnnnnnnnnnnnnnnnnnnnnnnnangnnnnnnnnnnnnnnnnnnnnnnnnnnnnnnnnnn
nnnnnnnngnnnnnnnnnnnnnnnnnnnngnnnnnnnnnnnnnnnnnnnnnnnnnnnnngnnnnnnnnnnnnnnnnnnnn
nnnnnnnnnnnnnnnnnnnnnnnnnnnnnnnnnnnnnnnn
>CORO_229E_NP:20110522CCDC_IVDC4_16_2  Start=12 End=211
nnncnnnannnnnnnnnnnnnnnnnnnnnnnnnnnnncnnnnnnnnnngnntnnnnnnnnnnnnntnnnnnnnnnnnnnn
nnnnnnnnnnnnnnnnnnnnnnnnnnnnnnnnnnnnnngnnncnnnnncntnnnnnnnnnnnnnngnnnnnnnnnnnnnn
nnnnnnnnnnnnnnncgnncnnanannnnnncnnnnnnnn
>CORO_229E_SPIKE:20110522CCDC_IVDC4_16_2  Start=12 End=211
nnnnnnnnnnnnnnncnnnnnnnnnnnnnnnnnnnnnnnnnnnnnnnnnnnnnnnnnnnnnncntcgtngnnnnnngctc
cacnnnnnnnnnnnnnnnnnnnnnnnnnnnnnnnnngnnnnnnnnnnnnnnnnnnnnnnnnnnnnnnnnnnnnnnnnntn
nncnnncnnnnnnnnnnngnnnnnnnnggnncnnnnnnnn
>CORO_HKU1_NP:20110522CCDC_IVDC4_16_2  Start=12 End=211
nnnnnnngnnnnnnnnnnnnnnnnnnnnnnnnnnnnnnnnnnnnnnnnnnnnnnnnnnnnnnnnnnnnnnngnnnnnnnn
nnnnnnnnnnnnnntnnnnnnnnnnnnnnnnnnnnnnnngnnnnnnnngnnnnnnnnnnnnnnnnnnnnnncnnnnnnnn
nnnnnnnngcnnnnannncnnnnnnnnnnnnnnnnnncnn
>CORO_HKU1_SPIKE:20110522CCDC_IVDC4_16_2  Start=12 End=211
gncnnnnnnnnnnnnnnnnnnnngnnnnnnnnnnnnnnnnnnnnnnnngnnncnnnnnnnnnnnnnnnnnnnnnnnnnnn
nnnnnnnggtttnngngcnnnnnnnncnnnnnnnnnnnnnnnnnnnnnnnnnnnnnnnnnnnnnnnnnnnnnnnnnnnnn
nnnnnnnnnnnnnnnnnnnnnnnnnnnnnnnngnnnnnnn
>CORO_NL63_NP:20110522CCDC_IVDC4_16_2  Start=12 End=211
nnnnnnnnnnnnnnnnnnnnngnannncnnngnnnnnnnnnnncgncnnnnncnncncnnnnnannnncnnnnnnnnnnn
nnnnnnnnnnnnnnnnnnnnnnnnnnnnnnnnnnnnnnnngnnnnngnnnnnnnnnnnnnnnnnnnnggnnnnnnnnncn
nnncnncnnnnnnnncnnnnncnnnncncnncnnnnnnnn
>CORO_NL63_SPIKE:20110522CCDC_IVDC4_16_2  Start=12 End=211
nnnnnnnnnngnnnnnnnnnnnnnnnnnnnnngnnnnnnnnnnnnnnnnnnnnnnnnnnnnnnnnnnnnnnnnnnnnnnn
nnnnnnnnnnnnnnnnnnnnnnnnnnnnnnnnnnnnnnnngnnnnnnnnnnnnnnnnnnnnnnnnnnnnnnnnnnnnnnn
nnnnnnnnnnnnnnnncncntnnnnnnnnnnnnnnnnnnn
>CORO_OC43_NP:20110522CCDC_IVDC4_16_2  Start=12 End=211
nnnnnnnnnnngnnngnnnnnnnncnnnnnnngnnnnnnnnnnnnnnnnnnnnnnnnnnnnnnnnnnctnnnnnnnnnnn
nncnnnnnnnnnnnnnnnngnnnnnnnnngnnntncnnnnnnnnnnnnnnnnnnnnnnnnnnnnnnnnncnnnnnnnngn
nnntnnnnnnnnncgnnnnnnnnnnnnnnnngnnnnnnnn
>CORO_OC43_SPIKE:20110522CCDC_IVDC4_16_2  Start=12 End=211
nnnnnnnnnnnnnnnnnnnnnnnnngnnnnnnnnnnncnnnnnnnntnnnnnnnnnnnnnnnnnnnnnnnnnnnnnncnn
nnnnnnnnnannnnnnnnnnnnnnnnnnnnnnnnngnnngntnnnnnnnnnnnnnnnnnnnnnnnnnnnnnnnnnnnnnn
nnnnnnnncnnnncnnngnnnnnnnnnnnnnncnnnnnnn
>CORO_SARS_NP:20110522CCDC_IVDC4_16_2  Start=12 End=211
nnnnggctnnnnnnnnnnnnnnnnnnnnnnnntnngnnnnnctnnnnnnnngntnnnnnnnnnnnnngnnnnnnnnnnnn
nnnnnnnnnnnnnnnnnnnnnnnnnnnnnnnnnnnnnnnnnnnnngnnnntgngnnntcnnnnnnnnannnnnnnnnnnn
nnnnnnnnnnnnnnnnnnnnnnnnnnnnnnnnnnnnnnnn
>CORO_SARS_SPIKE:20110522CCDC_IVDC4_16_2  Start=12 End=211
nnnnnnnnnnnnnngcncnnnnnnnnnnnnnnnnnnnnnnncnnnnnnnnnnnnnnnnnnnnnnnnnnnnnnnaaggcga
ntnnncnnntnnnnnnnnnnnnnnnnnnnnnancnnnnnnnnnnnnnnnnannnnnnnnnnnnnnnnnnnnnnnnncnnn
nnnncnnnnnnnnnnnnnnnnnnnnnnnnnnnnnnnnnnn
>CORO_TORO_HE:20110522CCDC_IVDC4_16_2  Start=12 End=211
nnnnnnnnnnnnnnnnnnnngnnnnncnnnnnnnnnnnnnngnnnnnnnnnnnnnnnnnnnnnnnnnnnnnnnnnnngnn
nnnnnnngnnnnnnnnnnnnnnnnnnnnnnnnnnnnngnnnnnnnnnnnnnnnnnncnnnnnncnnnnnnnnnnnnnnnn
nnnnnnnnnnnnnncngnnnnnnnnnnnnnnnnnnnnnnn
>CORO_TORO_NC:20110522CCDC_IVDC4_16_2  Start=12 End=211
nnnnnnnnnnnnnnnnnncnnnnnnnnnnnngnnnccagananncnnngnnnnnnnnnnnnnnnnnnnnnnnnnnnnnng
ggnnnnnnnnnnnancnnnnngnnnnnnnnnncnnnnnnnnnnnnnnnngnnnnnccgncnncnnnnnnnnnnnnnnnnc
gnnnnnnnnnnnnnnnnnnnnnnnnnnnnnnnnnnnnnnn
>CORY_CODI_DTXR:20110522CCDC_IVDC4_16_2  Start=12 End=211
nnnnnnnnnnnnnngnnnnnnnnnnnnnnnngnnnnnnncnnnnnnnnttncnnnnnnngnnnnnnnnnnnnnnnnnnnn
nncnncnnnnnnnnnnnnnnnnnnnnnnnnnnnnnnnnngnnngnnnnnnncnnaantnnnnnnnnnnacgnacnnannn
nnnnngnnnnnnnnnnnnnnnnnnannnnnnnnnnnnnnn
>CORY_CODI_TOX:20110522CCDC_IVDC4_16_2  Start=12 End=211
nnnnnnnnnnnnnnnnnnnnnnnnnnncnngnnnnnnnnnnnnnnnngnnnnnnnntntnnnnnnnnnnnnnnnnnnnnn
nnnnnnnnnnnnnnnnngnnnnnnnnnnngcccgnnntnnnctccgggncnnnnnnnnnnnnnnnnnnnnnnnnnntnnn
nnnnnnnnnnnnnnnnnnnnnnnnnnnnannnnnnnnnnn
>CTRL-NAC:20110522CCDC_IVDC4_16_2  Start=12 End=453
gatattggaaagccaccgncaaagncagaaccattctaagaaagggtaagctagttgggntgnggaagncattggttttc
tatcaaggtcgagcnnnncgangccgnaaaaccgattgggtcatgcacgaattccgtctccaaggatctcatcatcctcc
caatcattcnnngngcnnnncannnnnnngnnggnnnnngngnngngnnnnnnnnnnnnnnnnnnncnnnnntnnatnna
gnnnnaacnngggnnnnnnnnnnnnngnnnnnnnnanngcatcgcttcctccactgatggatccttacatcaactttgac
caagaaccctcttcntatctcagngnngnncnncactacatcatcaatgagcacgtaccctgcttctccaatttgncnca
gaaccaaaccttaaactcgaacctaaccaactcggtctctga
>CTRL-TIM:20110522CCDC_IVDC4_16_2  Start=12 End=453
gaccgggtcaaatcctcgttgncagaccgnatngacatatcaggtcngaactcttgggttgggaaaggtggagccttcnc
tggngaaatcnncgtggaacagctcaaagaccttggctgcnngngnnncnttcttgggcattccgancggagncnngnca
tcggagaaaaagatgagtttatcgggaagaaagcngcanatgcattgagtgagggtcttggagtgatagcttgtattggg
gaaangcnngnngngngnnnnncnnnnnngncgtttgatgtttgcttcgcgcaactgnaggcgtttgctgatgctgtgcc
tagctgggacgatatagttgttgcatacgagcctgnntgggcnattggaactggtaaagttgcanctcctcngcangcnc
nngnngtccatgtagctgnccgcggntggctaaagaagaatg

>ENTB_KLPN_FUMC:20110522CCDC_IVDC4_16_2  Start=12 End=211
gtnnnnnnnnnnnnnnnnnnnnnnnnnnncnnnnnnnnnnnnnnnncnnnnnnnnnnnnnnnnnnnnnnnnnnnnnnnnn
nnnnnnnnnnncnnnnnnnntnnnggncnnnnnnnnnnnnnnnnnnngnncnnnnnnnntnnnannncnggngannnnnn
nnnnnnnnnnnnnnnnngnnnnnnnngnnnnntngancnc
>ENTB_KLPN_MDH:20110522CCDC_IVDC4_16_2  Start=12 End=211
nnnnnnnnnnnnncnnnnnnnnnnnnnnnnnnnnnnnntnnnnnnnnnnnnnnnnnnnnnnnnnnnnnnnnnnnnannna
nntnnnnnngnnnnnnnnnnnnnnnnnnnnnnnnnnnnngnnnnnnnnnnnnnnnnnnnnnncnnnnnnnnnncnnnnan
nngnnnnnnnnnnnnnnnngnnnnnnnnnnngnnnnnnnn
>ENTB_YEPE_CAF1:20110522CCDC_IVDC4_16_2  Start=12 End=211
nnnnnnnnnannnnnnnnnnnnnnnnnnannnnnnnnnnnnnnnnnnnnnnnngnnnnnnnnnnnnnnnnnnnnnnnnnn
nnnnncnnnnnnnnnnnncnnnnnnnnnnnnnnnnnnnnnaagnnnnncnnnnnnnnnnnnnnnnnnnnnnnnnnnnnnn
nnnnnnnnnnnnnnnnnnnnnnnnnnnnnnnnnnnnnnnn
>ENTB_YEPE_GYRA:20110522CCDC_IVDC4_16_2  Start=12 End=211
nnnnnnnnncnnnnnnnnnannnnnnnnnnnnnnnnnnnanncnnncngccngnnnnnnnnnnnncnnnnnnnncnnnnn
nnnnnnnnnngnnnnncnnngngnnnnnncnnnnnnangnggngannnnnnnnnnnnnnnnnnnnnnnnnnnnnnngnnn
gnnnnnngnnnnnnnnnnnnnnnnnnnnnngnnnnnntgn
>FRAN_FRTU_FOPA:20110522CCDC_IVDC4_16_2  Start=12 End=211
nnnngnnnnnnnnnnnncnnnnnnnnnnnnnnnnnnnnnnnnnnnnnnnnnnnnnnnnnnnnnnnnnnnnnnnnnnncng
nnnnnnnnnnnnnnnnnnnnnnngnnnggtcnnncncncnnnnnnnnnnnnnnnnnnnntncngnntnnnnnnnnnnnnn
nnnnnnnnnnnnnnnnnnnncnnnnnnnnnnnnnnnnnnn
>FRAN_FRTU_GALE:20110522CCDC_IVDC4_16_2  Start=12 End=211
nnncnnnnnnnnnnnnnnnnnnnncnnnnngnnnnnnnnnnnnnnnnnnnnnnnnnnnnnnnnngntnnngnnnnnnnnn
nnnnnnnnnnnnnnnnnnnnnnnnnnngnnnnnnnnnnnnnnnnnnnnnnnngnnnnnnnnnnnnnnnnnnnnnnnnnnn
nnnnannnnngnnnnnnnnnnnnnnnnnnnnnnnnnnnnn
>HERP_V1HSV1_TK:20110522CCDC_IVDC4_16_2  Start=12 End=211
nnnnnnnnnnnnngnnnnnnnnnnnnnnnnnnnnnnnnnnnnnnnnnnnnnnnnnnnnnnnnnnnnnnnnnnnnnnnnnn
nnnnnnnnnnnnnnnnnnnnnnnnnnngnnnnnnnnnnnnnnnnnnnnnncnnnnnnnnnnncnnnngcnnnnnngcncg
atnnnnnncnnnnnnnngnnnnnnannnnnnnnnnngnnn
>HERP_V2HSV2_TK:20110522CCDC_IVDC4_16_2  Start=12 End=211
nnnnnnngnnnnnnnnnnnnnnnnnnnnnnnnnnnnnnannnnnntnggnggnnncnnnnnnnnnnnnnnnnnnnnnnnn
nnnnnnnnnnnnncncnnngnncnnnnnnnnnnnnnnnnnnnnnnnnncgnngntgtnnnnnnnnannnnnnnnnnnnnn
nnnnnnnnnnnnnnncnnnnnnnnnnnnnnnnnnnnnnnn
>HERP_V3VZV_TK:20110522CCDC_IVDC4_16_2  Start=12 End=211
nngnnnnnnnnnnnnnnnnnnnnnnnnnnnnnnnnnnnnnnnnnnnnnncnnnnnnnnnnnnnnnnnnnnnnnnnnnnnn
nnngnnnnnnnnnnnnnnnnnnnngnnnnnnnnnngnnnnnnnnnnnnnnnnnnnnnnnnnnnnnnnnnnnnnnnnnnnn
nncnnnnnnnnnnnnnnnnnnnnnnnnnnnnnnnnnnnnn
>HERP_V4EBV_EBNA1:20110522CCDC_IVDC4_16_2  Start=12 End=211
nnnnnnnnnnncnnnnnnnnnnnnnnnnnnnnnnnnnnnnnnnnnnnnnnnnnnnnnnnnngnnnnnnnnnnnnnnannn
ncnnnnnnncnnnnnnnnnnnnnngnnnnnnnnnnnnnnnnnnnnnnnnnnnnnnnnnnnnnnnncnnnnnnnnnnnnnn
nnnnnnnnnnnnnnnnnnnncnnnnnnnnnnnnnnnnnnn
>HERP_V5CMV_VINT:20110522CCDC_IVDC4_16_2  Start=12 End=211
nnnnnnnnnnnnnnngnnnnnncnnnnnnnnnnnngncgnngnnnnnnnngnnnnnnnnnnnnnnnnnnnnnnnngnnnn
nnnnnncnnnnnnnnnnnnnnnnnngnnnnnnnnnnnnnnnnnnnnnnnnnnnnnnnnngnnnnnnnnnnnnnnnnnnnn
nnnnngnnnnncncnagnnnnnnnnnnnnnnnnnnnnnnn
>HERP_V6ROS_VCHE:20110522CCDC_IVDC4_16_2  Start=12 End=211
nnnnnnnnnnnnnnnnnnnnnnnnnnnnnnncnnnnnnnnntnnnnggnnnnnnnnnnnnnnnnnnnnnnnnnnnnnnnn
nnnnnnnnnnnnnnnnnnnnntnnntnnnnnnnnnncnnnnnngtnnngnnnnnngnnnnnnnnnnnnnnnnntnnnnnn
nnnnnnnnnnnnnnnnnnnnnnnnnnnngnnnnnnnnnnn
>LEGI_LEPN_GYRB:20110522CCDC_IVDC4_16_2  Start=12 End=211
nnnnnnnnnnnnnnnnnnnnnnnnnnnnnnnnnnnnnnnnnnnnnnnnnnnnnnnnnnnnnnnnnnnnnnnnnnnnnnnn
nnnnnnnnnnnnnnnnnnnnnnnngncnnnnnnnnntnnnnnnnnnnnnnnnnnnnnnnnnnnnnnnnnnnnnnnnnnnn
nnnnannnnnnnnnnnnnnnnnnnnnnnnnnnnnnnnnnn
>LEGI_LEPN_MIP:20110522CCDC_IVDC4_16_2  Start=12 End=211
nnctnnnnnnnngnnnnnnnnnnnnnnnnnnnnnnnnnnnnntnnnnnnnnnnnnnnnnnnnnnnnnngnnnnnnnnnnn
nnnnnnnnnnnnnnnnnnnncnnnnnngnnnnnnnnnnnnnnnnnnnnnnnnnnnnncnnnnnnnnncnnnnnnnnannn
nnnnnnnnnnnnnnnnnngnnnngcnnnnnnnnnnnnnnn
>MORA_MOCA_COPB:20110522CCDC_IVDC4_16_2  Start=12 End=211
nnnnnngncnnannnnnnnnnnnnnnnnnnnnnngnnnnnnnnnnnnnnnnnngnnnnnnnnnnnnnnnnnnnngnnnnn
nnnnnnnnnnncnnnnnncnnngnnnnnnnnnnnannnnnnnnnnnnnnnnnnnnnnnnnnngnnnnttatcnannanna
nnnnnnannnnnnnnnnnnnnnnnnnnnnnnnnnnnnnnn
>MORA_MOCA_MCAP:20110522CCDC_IVDC4_16_2  Start=12 End=211
nnnnnnnnnnnnnnnnnnnnnnnngnnnnnnnnngnnnnnncnnnnnnnnnnnnnnnnnnnnnnnnngnngnnnnnnnnn
nncnnnnnnnnnnnnnnnnngnnancancnnnnnnnnnnnnnnnnnnnnnngnnnnnnnnnnnnnnnnnngncgnnnccn
cnnnngctgangtcaaacnnnnnnnnnnnnnnnnnnnngn
>MYCB_MYSP_GYRB:20110522CCDC_IVDC4_16_2  Start=12 End=211
nnannnnnnnnnnnnnnnnnnnnnnngnnnnnnacnnnnngnnnnnnnnnnnnnnnnnnnnnnncncnnnnnnnnnnnnn
nnnnnnnnnnnnnanntnnnnnncnnnnnngnnnnnnnnnnnnnnnnnntnnnncnnngnnnnnnnnnnngnnnnnnnnn
nnnnnnnnnnngnnnnnnnnnnnnnnnnggnnncnnnnnn
>MYCB_MYTU_EMBB:20110522CCDC_IVDC4_16_2  Start=12 End=211
nnnnnngnnnnnnnnnnnnnnnannnnnnnnngnnnnnnnnnnnannnnnnnnnnnnnnanannnnnnnnnnnnnnnnnn
nnnnnnnnnnnnnnnnnnnnnnnngnnnnnnnnnnnnnnnnnnnnnnnnnnnnnnnntnctnnnnnnnnnnnnnnnnnnn
nnngnnnnnnnnncnannntnncnnnnntnnnnnnannnn
>MYCB_MYTU_PNCA:20110522CCDC_IVDC4_16_2  Start=12 End=211
nnnnnnnnnnnntnnnnnnnnnnnnnnnnnnnnnnanncngnnnnnnnnnnnnnnttctacannnnnnccnnnancnnan
cnnnnnnnnnnnnnnnnnnnnngannnnnnnnnnnnnnnnnnnncnnaattngnnnnnnnnnnnngnnngnnnnnnnngn
nnnnncnnnnannnntnnnnnnnnnnnnnnnnnnnntcgn
>MYCP_MYPN_ADHP1:20110522CCDC_IVDC4_16_2  Start=12 End=211
ngnnnnnnnnnnnnnncnnnnnnnnnnnnnnnnnggnnnncnnnnnnnnncnnnnnnnnnnnnnnnnnnnnnnnnnnnnn
nnnnnnnnngnngnnnnnnnnnnnnnnnnnnnnnntnnnnnnnnnnnnnnnnnnnnnnnnnnnnnnnnnnnnnnnnncnt
tnnnnnngnnnnnnnnntnnnnntnnnnnnnnnnnnnnnn
>MYCP_MYPN_CATX:20110522CCDC_IVDC4_16_2  Start=12 End=211
nnnnnnnntnnnnnnnnnnnnnnnnnnnnnngnnnnncnnnnnncnnntnnnnnnnnnnntnnnnnnnnnnnnnnnnnnn
nnnnnnnnnnntnnnnnnnnnnnnnnnnnnnnnnnnnnnnnnnnnnnnnnnnnnnnnnnnnnnnnnnnnnnncnnnnnnn
nnnnnnnnnnncnnnnnnngnnnncnnnnnnnnnnnnnnn
>NEIS_NEGO_PORB:20110522CCDC_IVDC4_16_2  Start=12 End=211
nnnnnnnnnnnnnnnnnnnnnnnnnnnnnnnnnnnannnnnnnntnnnnnnnnncnngnncnnngnnnnnnnngnannnn
nnnnnnnnnnnnnnnnnnnnnnnnnnnnnnnnnnnnnnnnnnncnnngnnnnnnnnnnnnnnnntnnnncnnnnanngnn
nnnnnnnnnnnannnnnnnnnnnncngnnnncnnnnnnnn
>NEIS_NEME_PORB:20110522CCDC_IVDC4_16_2  Start=12 End=211
nnnnnnnnnnnnnnnnnnnnnnnnnnnnncnnnnnnnnnnnnnnnnnnncnnnnnnnnnnnnnnnnnnnnnnnncnnngn
nnnnnnnnnnnnnnnnnngnnnntnnnngnnnnnnnnnnnnnnnnnnnnnnngnnnnnnnnnnnnnnnnnnncnanncnn
nnnnnnnnnnannnnnnnnnnnnnnnnnnnnnnnnnnnnn
>NEIS_NESP_GYRA:20110522CCDC_IVDC4_16_2  Start=12 End=211
nnnnnnnnnnnnnnnnnnnnnnnnnnnngnnnnnnnnnnnnnnancngnnnnnnnnnnnnnnnnnncgannnnnnnnnnn
nnganaccatngnnannnnnnnnnnnnnnnnnnnnnnnnnnnnnnnnnngnnnnnngnncngggcnnnnnnnnnnnnnnn
gacgggcnnnnnnnanncnnnnnnnnnnngnnnnncnnnn
>ORTH_AH1N1A_HA1:20110522CCDC_IVDC4_16_2  Start=12 End=764
nnnnnnnncnnnnnnnnnnnnncgnnnnnngnnnggnnngnnnnnnnnnnnncnnnnnnnnnnnnnnnnnnnnnnnnnnn
nnnnnnnnnngnnnnnnnnnnnnnnnnannnnnnnnnnnnnnnnnnnnnnnnnnnnnnnnnnnnnnnnnnnnnnnnnnnn
nnnnnnnnnangccnncnnnnngnnnnngnngnnnnnnnnnnnnnnnnnnnnnnnnnnnnnnnnnnnnnnnnnnnnnnnc
nnnnnnnnncnnnnnnnnnnnnnnnnnngnnggnnnnnnnnnnnnnncnnnnnnnnnnnnnnggnnnnnnnnnnnnnnnn
nnnnnnnnnnnnnnnnncnnnnnnnnnnnnnncnnnnnnnnnnnnncnnnnnnncnnnnnnnnnnnnnnnnnnncannnn
nnncnnnnnnnnnnnnnnnntnnnnnnnnnnnnnnnnnnnnnnnnnnnnnnnnnnnnnnnncnnnnnnnnnnnnncnnnn
nnnnncnggnnntnnnnnnnnnngnnnnnnnnnnnnnnnnnnnnannnnncnnnnnnnnnnnnnnnnnnnnnnnnnnnnn
nnncnnnnnnnnnnnnnnnnnntnnnnnnnnnnnnnnnnnnnnnnnnnnnnnnnnnnnnnnnnnnnnnnnnnnnnnnnnn
gnngnnnnnnnnnnnnnnnnnnnnnnnnnnnnnnnnnnngnnnnnnnnnnnnnnnncnnnnnngnnnnnnnnnnnnnnnn
nnnnnnnncnnnnnnnnnnnnnnnnngnnnnnn
>ORTH_AH1N1A_MA:20110522CCDC_IVDC4_16_2  Start=12 End=211
nnnngggnnnnnnnnnnnncnnnnnnnnnnncnnnnnnnnnnnnnnnnnnnnnnnnnnnnnnnnnnncnnnnnncnnann
nannnnnnnnnnnnnnngcaaatgcagcnnnnnnnnnnnnnnnnnnnnnnnnnncnntnnnnnngnnnnnnnntnnnnnn
nnnnnnnnnnnnnnnnnnnnnncnnnnnnnnnncnnnnnn
>ORTH_AH1N1A_NA1:20110522CCDC_IVDC4_16_2  Start=12 End=244
nnnnngnnnnnnnnnnnnnnnnnnnnnnnncnnnnnnnnnnnnnnnnnnnnnnnnnnnnnncnnnnnnnnnnnnnnnnnn
nnnnnnnnnnncnnnnnnnnnnnnnnnnnnnnnnnnnnnnnnnnnnnntnnntnnnnnnnnnnnnnnnnnnnngnnnnnn
nnnnannnnnnnnngnnnnnnnnnnnngtnnnnnnnnnnnnnnnnnnnnnnnnnngctcctgttatccnnnnn
>ORTH_AH1N1P910_HA1:20110522CCDC_IVDC4_16_2  Start=12 End=863
nnnnnnnnnccnnnnnnnnnnnnnnnngnnnnnnncnnnnnnnnnnnnnnnnnnnggnnnnnnnnnnnnnnnnnnnnnnn
nnnnnnnnnnnnnnnnnncnnncnnnnnnnnnngnnnnnnnnnnnnnnnnnnnnngnnnnnnnnnnnnncnnnnnnnnnn
nnngnnnnnnnnnnnnnnnnnnnnnnnnnnnnnnnnnnnnnnnnnnnnnnnnnnnnnnnnnnnnnnnnnnnnnnnnnnnn
nnnnnnnnnnnnnnnnnnnngnnnnnnnnnnnnctnnnnnnnnnnnnnnnnnnnnnnnnnnnnnnnnnnnncnnnnnnnn
cnnnnnnnnnnnnnnnnnnnnnnnnnnnnnnnnnnnnnnnnnnnnnnnnnnnngcnnnnnnnnnnnnnnnnnnnnnnnnn
nnnnnnnnnnnnnnnnnnnnnnnncnnnnnnnnannnnnnnnnnnnnnnnnnnnnnnnnnnnnnnnnnnnnnnnnnnnnn
nnncnnnnnnnnnnngnnnnnnnnnnnnnnnnnnnnnnnnnnnnnnnnnnnnngnnnntnnnnngnnnnnnnnnnnnnnn
nngngnnnncnngnnnnnnnnnnnnnncnnnnngnnnnnnnnnnnnnnnnnnnnnnnnnnnnnnnnnnnnnnnnnnnnnn
nnnnnnnnnnnnnnnnnnnnnnnnnnnnnnnnnnnnnnnnnnnnnnnnnnnnngnnnnnnnnnnnnnnnnnnnnnnnnnn
nnnnnnnnnnnnnnnnnnnnnnnnnnnnnnnnnnnnngnnncnncnnnnnnnnnnnnnngnnnnnnnnnnnnnnnnnnnn
nnnnnnnnnnnnnnnnnnnnnnngntnnnnnnnncnnnngnnnnnnnnnnnn
>ORTH_AH1N1P910_MA:20110522CCDC_IVDC4_16_2  Start=12 End=211
nnnnnnnnnnnnnnnnnnnnngnncgnnnnnnntnncnnnnnnnnnnnngnnnnnnnnnnnnnnnnnnnnnncnnnnnnc
nnnncnnnnnnnnnnnnncnnnnnnnnnnnngcgnnnnnnnnnnnnnnncnnnnnnnnnnnngnnnnnnnnnnnnnnntn
nnnnnnnnnnnnnnnnnnnnnnnnnnncnnnnnnnnnnnn
>ORTH_AH1N1P910_NA1:20110522CCDC_IVDC4_16_2  Start=12 End=244
nnnnnnnnnnnnnnnnnnnnnnnnnnnnnnnnnnnnnnnnnnnnnnnnnnnnnnannnnnnnncnnnnnnnccnnnnnnn
nnnnnnnnnnnnnnnnnnnnnnnnnnngnnngnnnnnntnnnnnnnnnnnnnnnnnnnnnnncnnnnnnnnnngnnnnnn
nnnnnnnnnnnnaannnnncnnnnnnnnnngccnnnnnnnnnnnnnnnnnnnnntgctcctgttatccnnnnn
>ORTH_AH1N1SE67_HA1:20110522CCDC_IVDC4_16_2  Start=12 End=761
nnnnnannnnnnnnnnnnnnnnnnnnnnnnnnnncnnnnnnnngnnnngngcngnnnnnnnnnnnnnnnnnnnnnntnnn
nnnnnnnnnnnnnnnnnnnnnnnannnnnncnnnnnnnnnngnnnnnnnnnnnnnnncngngnnnnnnnnnnnnnnnnnn
nnnnnnnnnnnnnnnnnnnnnnnnnnnnnnnnnnnnnnnnnnnnnnnnnnnnnnnnnnnnngnnnnngnnnnnnncnnnn
nnnnnnnnngnnnnnnnnnnnnnnnnnnnnnnnnnnnnnnncnnnnnnngncnnnnnnnnnnnnnnnnnnnnnnnnnnnn
nnngnnncnnnnnnnnnnnnnnnnnnnnnnnnnnnnnnncnnnnnnnnnnnnnnnnnngnnnnnnnnnnnnnnnnnnnnn
nnnnnnnnnnnnnnnnnnnnnnnnnnnnnnnnnnngnnnnnnnnnnncnnnnnnnnnnnnnnnnnnnnnnnnnnnnnnnn
nnnnnnnnnnnnnnnnnnngnnnnnnnnnnnnnnncnnnnnnnnnnnnnnnnnnnnnnncnnnnnnnnnnnnnnnncnnn
nnnnnnnnanngngnngnnnnnnnnnnnnnnnnnnnncnnnnnnnnnnnnnnnnncnnnnnnnncnncnnnnnnnnnnnn
nnnnnnnnnnnnnnnnnnnnnnnnnnnnnnnnnnnnnnnnnnnnnnnnnnnnnnngnnnnannnncnnnnnnnnnnnnnn
ncnnnnnnnnnnnnnnnnnnnnnnnnnnnn
>ORTH_AH1N1SE67_MA:20110522CCDC_IVDC4_16_2  Start=12 End=211
nnnnnnnnnnnnnnnnnnnnnnnnnnnnnnngnnnnnnncnnnnnnnnnnnnnnnnncnnnnnnnnnnnnngnngnnnnn
nnnnnnnnnnnnnnnnnnnnnnnnnnnnnnnnnnnnnnnnntgnntnnnnnnnnnnnnnnnnnnnnnnnnnnnnnnccnn
nnnnnnnnnnnnnnnnnnnnnnnnnnnnnnnnnnnncnnn
>ORTH_AH1N1SE67_NA1:20110522CCDC_IVDC4_16_2  Start=12 End=244
nnnnnnnnnnnnnnnnnnnnnnnnnnnnnnnnnnnnnnnnnnnnnnnnnnnnnnnnnnnnnnnnnnnnnnnnnnnnnnnn
nnnnnnnnnnnnngnnnnnnnnnnnnnnnnnnnnnnnnnnnnnnnnnnnnnngnnnnnnnncnnnnnnnnnnnnnnnnnn
nnnnngnnnnnnnnnnnnnnnnnnnnnnnnnngncnnnnnnannnnnnnnnnnnnnnngnnncnnnnnnnnnn
>ORTH_AH1N1SE89_HA1:20110522CCDC_IVDC4_16_2  Start=12 End=761
nnnnnnnnnncnnnnnnnnnnnnnnnnnnnnnnnnnnnnnnnnnnnncnnnnnnnnnnnnnnnnnnnnnnnnnnngtnnn
nnnnnnnnnnnnnnnnnnnnnnnnnnnnnnnnnnannnnnnnnnnnnnnnnnnnnnnnnnnntnncnnnnnnnnnnnnnn
nnnnnnnnnnnnnnnnnnnnnnnnngnnnnnnnnnnnnnnnnngnncnnnnnnnnnnnnnnnnnnnnncnnannnnnnnn
nnnnnnnnnnnnnnnnnnnnnnnnnnnnnnnnnnnnnntnncnnnnnncnncnnnnnnnnnnnnnnnnnnnnnnnnnnnn
nnnnnnncnnnnnnnnnnnnnnnnnnnnnnnnnnnnnnnnnnnnnnnnnnnnnnnnnnnnnnnnnnnnnnnnnnnnnnnn
nnnnnnnnnnnnnnnnnnnnnnnnnnnnnnnnnnngnnnnngnnnnncnnnngnnnnnnnnnnnnnnnnnnnnnnnnnnn
nnnnnnnnnnnnnnnnnnnnnnnnnncnnnnnnnnnnnnnnnnnnnnnnnnnnnnnnnncnnnngnnnnnnnnnnnnnnn
nnnnnnngnnnnngnngnnnnnnnnnnnnnnnnnnnnnnnnnnannnnnnnnnnnnnnnnnnnnnnncnnnnnnnnnnnn
nnnnnnnnnnnnnnnnnnnnnnnnnnnnnnnnnnnnnnnnnnnnnnnnnnnnnnnnnnnnnnnncnnnnnnnnnnnnnnn
nnnnnnnnnntnnnnnnnnnnnnnnnnnnn
>ORTH_AH1N1SE89_MA:20110522CCDC_IVDC4_16_2  Start=12 End=211
nnnngnnnnnnngnnnnnnngngnnnnnnnannnnncnnnnnnnnnnnnnnnnnnnnnnnnnnnnnnnnnnnnnnnnnnn
nnnnnnnnnnnnggntnnnnnnnnnngngnnnnnnnnnnnnnnnnnnnnnnnnnnnnnnnnnnnnnngnnnnnnnnnnnn
nnnnnnnnnnnnnnnnnannnncnnnnnnnnnnnnnnnnn
>ORTH_AH1N1SE89_NA1:20110522CCDC_IVDC4_16_2  Start=12 End=244
nnnnnnnnnnnnnnnnnnnnnnnnnnnnnnnnnnnnncnnnnnnnnnnnnnnnnnnnnnnnnnnnnnnnnnnnnnnnnnn
nnnnnnnnntnnggnnnnnnnnnnnnnnnnnnnnnntnnnnnnnnnnntnnnnnnnnnnnnnnnnnnnnnngnnnnnnng
nnnnnnnnnnnnnnnnnnnnnnnnccnnnnnnnnnnnnnnnnnnnnnnnnnnnnnnnnnnnnnnntnnnngnn
>ORTH_AH1N1SW_HA1:20110522CCDC_IVDC4_16_2  Start=12 End=764
nnnnnnnnannnnnnnnnannnngnnnnnnnnnnnnngnnnnnnnnnnnnnnnnngnnnnnnnnnnnnncnnnnnnnnnn
nnnnnnnnnnnnnnnnnnnngnnnnnnnnnnnnnnncnnnnnnnnnnnnnnnnnannnnnnnnnnnnnnncnnnnnnann
nnnnnnnnnnnnnnnnnnnannnnnnnnnnnnnnnnnnnnnnnnnnnnnnnnnnnnnnnnnnnnnnngnnnnnnnnnnnc
nnnnnnnnnnnnnnnnnnnnnnnnnnnnnnnngntnnnnnnnnnnnncnnnnnnnnnnnnnnnnnnnnnnnnnnnannnn
nnnnnnnnnnnncnncnnnnnnnnnnnnnnnnnnnnnnnnnnnnnnnnnnnnnnnnnnnnngnnnncnnnnncnnnnnnn
nnnnnnnnnnnnnnnnnnngnnnnnnnnnnncnnnnnnnnnnnnnnnnnnnnnnnnnnnnnnnnnnnnnnnnnnnnnnnn
nnngnnnnnnnnnnnnncnnnnnnnnnnnnnncnnnnnnnnnnnnnnnnnggnnnnnnnnnnnnnntnnnnnnncnnnnn
gnnnncnnnnnnnnngnatacgacnnnnnnnnnnnnnnnnnnnnnnnnnnnnnnnnnnnnnnnnnnnnnnnnnnnnnnnn
nnnnnnnngnnnnnnnnnnnnnnnnnnnnnnnnnnnnnnnnnnnnnnnnnnnggnnnnnnnnnnnnnnnnnnnncngnnn
nncngnnnnnnnnnnnnnnnnnnnnnnnnannn
>ORTH_AH1N1SW_MA:20110522CCDC_IVDC4_16_2  Start=12 End=211
nnnnnnnnnnnnccnnnnnntnnnnnnnnntngnnncnnnnnnnnnnnnnnngnnnnnnncngnnnnnnnnnnnnnnnnn
annnnnnnnnngnngnnnnnnnnnnnnnnnnnnnngngnnnncnnnnnnnnnnnnnnnnnnnnnnnnnnnnnnnnnnnnn
nnnnnnngnnnnnnnncnnnnnnnnnnnnnnnnnnncncn
>ORTH_AH1N1SW_NA1:20110522CCDC_IVDC4_16_2  Start=12 End=244
nnnnngnnnntnnnnnnnnnnnnnnnnnnnnnnnnnnnnnnnnnnnnnnnggnnnncnnnnnnnnnnnnnnnncnnnnnn
nngnnnnnnnnnnnngnnnnnnnnnncnnnnnnnnnnnnnnnnnnannnnnnnnnnnnnnnnnnnnnnnnnnnnnnnnnn
nnnnnnnnnnnnnnnnnnnnnnngnnnnnnnnnnnnnnnnnnnnnnntnnnnnntgcnnnnnnnntnnnnnnn
>ORTH_AH3N2A_HA3:20110522CCDC_IVDC4_16_2  Start=12 End=746
ngnnnnncnnncnnnnnnnnnnnnnnnnnnnnnnnnnnnnnnnnnnnnnnnnnnngngnncnnnnnnnnnntncnnnnnn
nnncnnnnnngnnnnnnnnnnnnnnnnnnnnnnnnnggngnnnnnnnnnnnnnnnnnnnnnnnnnnnnnnnnnnnnnnnn
nnnnnnnnnnnnnnnnnnnnnnnnnnnnnnnnnnnnnnnnnnnnnnnnnnnnnnnnnnnnnnnnnnngnnnnnnnnnnnn
nnnnnnnnnnnnnnnnnnnnnnnnnnnngnncnnnnnngnnnnnnnnnntnnnnnnnnnnnnnnnnnnnnnnnnnnnngn
gnnnnncnngnnnnnnnnngnnnnnnnnnnnnnnnngnnnnnnnnnnnnnnnnnnnnnnnngnnnncnggannnnnnnng
nnngngnnannnnncnnnnnngnnnnngnnnnnnnnnnnnnnnnnnnnnnnngnnnnnnnnnnnnnnnnnnnnnnnnnnn
cnnnnnnnnnnnnnnnnnnnnnnnnnnnnnnnngggnnnnnnnnnnnnnnnnnnnnnnncnnnnnnnnnnnnntnnnnnn
nnnnnnnnnncnnnnnnnnnnnnnnnncnnnnnnnnnnnnnnncnnnnnnnnnnnnnnnnnnnnnnaanannnnnnnnnn
nnnnnnnnnnnnnnnnnnnnnnnnnnnnnnnnnnnnnnnnnnnnnnnnnnnnnnnnnnnnnncnnnnnnnnnnnnnnnnn
nnnntnnnnnnnnnn
>ORTH_AH3N2A_MA:20110522CCDC_IVDC4_16_2  Start=12 End=211
ngncnnnnnnnnnnncngngnnnntnncnnnnnnnnnnnnnnnnnnnnnnnnnnnnnnnnnnncnnnnncnnnnnnnnnn
nnnnnnnnnnnnngcaaatgcagcnnnnnnnnnnnnnnnnnnnnnnnnnnnnnnnnnnnngnnncnnnnnnnnnnngnnn
nnnnnnnnnnnnnnnnnncnnnnnnnnnnnnnnnnnnncn
>ORTH_AH3N2A_NA2:20110522CCDC_IVDC4_16_2  Start=12 End=244
nnnnnnnnnnnnnngnnnnnnnnnnnnnnnnnccnnnnnnnnnnnnngnnnnnnnnnnnnnnnnnnnnncnnnncnnnnn
nnnnnnnnnnnnnnnnnnnnnnnnnnnnnnnnngnnnnngcagcaggangggnnnntnnnnnnnnnnnnnnnnnnnnnnn
nnnnnnnnnnnnnnnnnnnnnnnnnnnnnnnnncnnnnnnnnnnnnnnnnnnnnnnncnnnngcnnnnnnnnn
>ORTH_AH3N2SE_HA3:20110522CCDC_IVDC4_16_2  Start=12 End=746
nnnnnnncnnnncnnnnnnnnnnnnnnnnnnnnnnnnntnnngncnnnnnnnnnnnnntannnnnnnnnnnnnnnnnnnn
nnnnnnnnnnnnnnnnnnnnnnnnncnnnnnnnnnnnnnnnnnncnnnnnnnnnnnnnnnnnnnnnnnnnnnnnnnnnnn
nnnnnnnnnnngnnnnnnnnnnnntnnnnnnnnnnnnnnnnncnnnnnnnnnnnnnnnnnnnnnnnngnnnnnnnnngnn
nnnnnnnnnnnnnnnnnnnnnnnnnnnnnnnnnnnnnnnnnnnnntnnngnnnnnnnnnnnnnnnnnnnnnnnnnnnnnn
nnnnnnnnnnnnnnnnnnnnnnnnnnnnnnnnnnnnnnnnnnnnnnnnnnnnnnnnnnnnnncnnncnnnnnnnnnnnnn
nnnnngnnnncnnnnnnnnnnnnnnnnnnnnnnnnnnnnnnnnnnnnnnnnnnnnnnnnnnnnnnnnnnnnnnnnnnnnn
nnnnnngnnnnnnnnnnnnngnnnnnnnnnnnnnnnnnnngnnnnnnnnnnnnnnnnnnnnnnnnngnnnnnnnnnnnnn
nnnnnnnnnncnnnnnnnnnnccnnnnnnnnnnnnnnnnnnnnnnnnnnnnnnnnnnnnnnnnncnnnnnnnnnnnnnnn
nnnnnnnnnnnnnnnnnnnnnnnnnnnnnnnnannnnnnnnnnnnnnnnnnnnnnnnnnnnnnnnnnngnnnnnnnnnnn
nnnnnnnnnnnnnnn
>ORTH_AH3N2SE_MA:20110522CCDC_IVDC4_16_2  Start=12 End=211
nnnnnnnnnnnnncnnnnnnnnnnnnnnnnnnnnnnnnnnnnnngnnnnnnnnnnnnnacnnnannnnnnnnngcngnnn
nnnnnnnnnnnnnnnnnnnnnnnnnnnnnnnnnnnnnnnnnnnnnnnnntngnnnngnnnnnnnnnnnnnnnnnnnnncn
nnnnnnnnnnnnnnnngnnnnnntcnnnnnnnnnnnnnnn
>ORTH_AH3N2SE_NA2:20110522CCDC_IVDC4_16_2  Start=12 End=244
anncnnnnnnnnnnnnnnnnnnnnnnnnnnnnnnnnnnnnnncnnnnnnnnnnnnnnnnnnnnnnnnnnnnnnnnncnnn
gnnnnnnnnnnnnnnnnnnnnnnnnnnnnnnnnnnnnnnnnnnnnnnnngnnnnnnngnnnnnnnnnnnnnnnnnnnnnn
nnncnnnnnnnnnnnnnnagcnnnnnnncngncnnnnnnnnnnnnnnncnnnnngnnnnnnntnnnnnnnnnn
>ORTH_AH3N2SW_HA3:20110522CCDC_IVDC4_16_2  Start=12 End=746
nnnnnnccnnnnnnnnnnnnnnnnnnnnnnnnnnnnnnnnnngncnnnnnnnngnnnntannnnnnnnnnnnnnnnnnnn
nnnnnnnnnnnnnnnnnnnngngnncnnnnnnnnnnnnnnnnnnnnnnnnnnnnnnnnnnngnnnnnnnnnnnnnnnnnn
nnnnnnnnnnnnnnnnnnnnnnnnnnnnnnnnnntnnnnnnnnnnnnnnnnnnngnncnnnnnnnnngnnnnnnnnnnnn
nnnnnnnnnnnnnnnnnnnnnnnnnnnnnnnnnnngnnnnnnnnnnnncnnnnnnnnnncnnnnnnnnnnnnnnnnngnn
nnnnnnnnnnnnnnnnnnnnnnnnnncnnnnnnnnnnnnnnnnnnnnnnnnnnnnnnnnnnnnnnnnnnnnnnnnnnnnn
nnnnnngnnnnnannnngnnnnnnnnnnnnnnnnnnnnnnnnnnnnnnnnnnnnnnnnnnnnnnnngcacaggnnannnn
cnnnnnggnnnnncnnnnnnnnnnnnnnnnnntggnnnangnnnnnnnnnnnnnnnnncnnnnnnnnnannnnnnnnnnn
nnnnnnnncnncnnnnnnnnnnnncnnnnnnnnnnnnnnnnnnnnnnnnnnnnnnnnnnnnnnnnnnnnnnnnnnnnnnn
nnnnnnnnnnnnannnnnnnnnnnnnnnnnnnnnnnnnnnnnnnnnnnnnnnnnngnnnnnnnnnnnngnnnnnnnnnnn
nncnnnnnnnnnnnn
>ORTH_AH3N2SW_MA:20110522CCDC_IVDC4_16_2  Start=12 End=211
nnnnnnannnnngnnnnnnnnnnnnnngnngnnnnnngnnnnnnnnnnnnnnnnnnnnnnnnnnnnnnnnnnnnnnnnnn
nnnnnnnnnnnnnnnncnnnnnnnnnnngnnnnnnnnnnnnnnnnnnngnnnnnnnnnnnncnnnnnnnnngnnnnnntc
tnnnnnnnnnnnnnnnnnnnnnnnnnnnncnnnnnnnnnn
>ORTH_AH3N2SW_NA2:20110522CCDC_IVDC4_16_2  Start=12 End=244
annnnnnnnnnnnnnnnnnnnnnnnnnnnnnnnnnnnnnnnnnnnnnnnnnncnnncnnnnnnnnnnnnnnnnnnnncnn
ngnngnnnnnnnnnnnnnnnnnnnnnnnnnnnnnnnnnnnnnnnnnnnnnnnnnnnngnnnnnnnnnnnnnnnnnnnnnn
nnncnnnnnnnnnnnnnnnnnnnnnnnnnnnncnngnncnnnnnnnnncnnnnnggctcctgttatcctnnnn
>ORTH_AH5N1A_HA5:20110522CCDC_IVDC4_16_2  Start=12 End=773
nnnnnngnnnnnnnnnnnnnncnnnnnnnnnnnnngnnnnnnnnnnnnncnannnnnnnnnnnnnnnnncnnnnnnnnnn
nnnnnnnnncnnnnnnnnnnnnnnnnnnnnngnnnnngnnnnnnnnnnnnnnnannnnnnnnnngnncnnnnncnnnnnn
nnnnnncnnnnnnnnnnnnnnnnnnnnnnnnnnnnnnnnnnnnnnnnnnnnnnnnnnnnnnnnnnnnnnnnnnnnnnnnn
nnnnnnnnnnnnnnnnnnncnnnnnnnnnnnnnnnnnnnccccnnnnnnnnnnnnnnnnnnnnnnnnnnnnnnnngcnnn
nnnnnnnnnnnnnnnnnnnnnnnnnnnnnnnnnnncnnnngnnannnnnnnnnnnnnnnnnnnnnnnnnnnnngnnnnnn
nnnnnncnnnngngnnnnnnnncnnnnnnnnnngnnnnnncnnnnnnnnnnnnnnnncnnnnnnnnnnnnnnnnnnnnnn
nnnnngnnnnngnnnnnnccannannnnnnnnnnnnnnnnnnnnnnnncnnnnnnnnnnnnnnnnnnnnnnnnnnnnnnn
nnnncnncnnnnnnnnnnnnnnnnnnnnnnnnnnnnnngggcgannnnnnnnnnnnnnnnnnnnnnnnnnnnnnnnnnnn
nnnnnnnnntnnnnnnnnnnnnnncnnnnnangnnnnnannngnnnnnnnnnnnnnnnnctcnnnnnnnnnnnnnnnnnn
nnngnnnnnnnnnnnnnnnnnnnnnnnnnnnnnnnnngnnnn
>ORTH_AH5N1A_MA:20110522CCDC_IVDC4_16_2  Start=12 End=211
nnnnnnnnnnnnnnngnnnnnnngnnnnnngntnnnnnnnnnnnnnnnnnnnnnnnnnnnnncnnnnnnnnnnnnnnncn
nnnnnnnncnnnnnnnngnnngcgnnnnnnnnnnnnnnnnnnnnnnnnnnnnnnnnnnngnnnnnnntnnnnnnnnnnnn
nnnnnnnnnnnnnnnnncnnnnnnnnnnnnnnnnnnncnn
>ORTH_AH5N1A_NA1:20110522CCDC_IVDC4_16_2  Start=12 End=244
nnnnnnnnnnnnnnnnnnnnnnnnnnnnnnnnnnnnnnnnnnnnnnnnnnnncnnnnnnnnnnnnnnnnnnnnnnnnnna
gnnnnnnnnnnnnnnnnnnnnnnnnnnnnnnnnnngnnnnnnnnnnnngnnnnnnnnnnnnnnnnnnnnnnnnnnnnnng
gnnnnnnnnnnnnnnncnnnnnnnnnnannncnnnnnnnnnnnnnnnnnnnnnnnnnnnnngctcctgttatc
>ORTH_AH7N37A_MA:20110522CCDC_IVDC4_16_2  Start=12 End=211
nggnncnnnnnnnnnnnnnnnnnntnnnnnnnnnnnnnnnnnnnnnnnnnnnnngnnnnnnnnnnnnnnnngnnnnnann
nnnnnnnnnnnnngcaaatgcagcnnnnnnnnnnnntnngnnnnnnnnnnnnnnnnnnnngnnncnnnnnnggnnnnnnn
nnnnnnnnnnnnnnnnnncnnnnnnnnnnnnnnnnnnncn
>ORTH_AH7N3A_HA7:20110522CCDC_IVDC4_16_2  Start=12 End=752
nnnnnnnnngannannnngggnnnnnnnnnnnngnnnnnnnnnnnnnnnnnnnnnnnnnnnnnnnnnncnnnnnnncnnn
nnnnnnnnnnnnnnnnnnnnnnnnnnnnnnnnnnnnnnnnnnnnnnnnnncgannnnnnnnnngnnnnnnnnnnnnnnng
nnnnnnnnnnnnnnnnnnnnnnnnngnnnnnnnnnnnngnnnnnnnnnnnnnnnnnnnnnnnnnnnnnnngtnncnnnnn
nnnanncnnnngnnnnnnnnnnnnnnnnnnnnnnnnnnnnnngnnnnntnnnnnnnnnnnnnnnnnnnnnnnnnnnnnnn
nnnnnnnngnnnnnnnnnnnnnnnnnnnnnnnnnnnnnnncnnnnnnnnnnnnnnnnnnnnnnnnnnnnnngnnnnnnnn
nnnngnggnnngnnngngnnnnnnnnnnnnnnngnnnnnnnnnnnnnnnnnnnnnnnnnnnnnnnnnnnnnnnnnnngnn
nncntnnnnnnnnnnnnnnnnnnnnnnnnnnnnnntnnnnnnnnannngcccnnnnnnnnnnnnnnnnnnnngnnnnnnn
nnnnnnnnnnnnnnnnnnnnnnnnncnnnnnncnncnnnnnnnnnnnnnnnnnnnnnnnnnnngnnnnnnnnnnnnnnnn
nnnnnnnnnnnnnnnnnnancnnnnannnnnnngnnnnnnncnnnnnnncnnnnnnnnngnnnnnnnnnnnnnnnnnnnn
nnnnnnnnnnnnnnnnnnnnn
>ORTH_AH7N3A_NA3:20110522CCDC_IVDC4_16_2  Start=12 End=244
nncnnnnnnnnnnnnnnnnnnnnnnnnnnnnnnnnnnnnnnngnnnnnnnnnnnnnnnnnnnnnnnnnnnnncnnnnnnn
nnnnnnnnnnnnnnnnnnnnnnnnnnnnnnnnnnnnnnnnnnnnnnnnnnngnngnnnnnnngggnnnnnncnnnnnnnn
nnnnnnnnnnnnngnnnnnnnnnnnnnnnnncnnnnnnnnnnnnnnnnnnnnnnnnnnnnnnnnnnnnnntnn
>ORTH_AH7N7A_HA7:20110522CCDC_IVDC4_16_2  Start=12 End=770
nnnnnnnnnnnnnnnnnnnnnnnnnnnnnnnggnnnnngnnnnnnnnngannnncnnnnnnnnnnnnnnnnnannnnnnn
nnnnnnnnnnnnnnnnnnnnnnnnnnnnnnnnnnnnnnnnnnnnnnncnnnnnnnngnnnnnnnnnnnnnnnnnnnnnnn
nnnnnnnnnnnnnnnnnnnnnnnnnnnnnnnnnnnnnnnnnnnnnnnnnnnnnnnnnnnnnnnnnnnnnnnnnnnnnnan
nnnnnnnnnnnnnnnnnnnnnnnnnnnnnnnncnnnnnnnnnnnnnnnnnnnnnnnnnnnnnncnnnnnnnnnnnnnnna
nnnnnnnnnnnnnnnnnnnnnnnnnnnngnnnnnnnnnnnnnnntnnnnnannnnnnnnnnnnannnnnnnnnnnnnnnn
nnnnnnnnnnnnnnnnnnnnnnnnnnnnnnnnnnnnnnnnnnnnnnnnnnnnnnnnnnnnnnnnnnnnnnnnnnnnnnnn
nnnnnnnnnnnnnnnnnnnnnnnnnnnnnnnnnnnnnnnnnnnnnnnnnnnntnnnnnnnnnnnnnnnnnnnnnnnnnnn
nnnnnnnnncnnnnnnnnnnnnnnnnnnnnnnnnnnnnnnnnnnnnnnnnnnnnncngnncnnnnnnnnnnnnnnnnnnn
nnnnnnnnnnnnnnnnnnnnnnnnnnnnnnnnnnnnnnnnnnnnnnnnnnnnnngnnnnnnannnnnnnnnnnnncnnnn
nnnnnnncnnnnnnnnnnnnnnnnnnnnntnnnngntnn
>ORTH_AH7N7A_NA7:20110522CCDC_IVDC4_16_2  Start=12 End=244
nncnnnnnnnnnnnnnnnnnnnnnnnnnnnngggnnnnccannnnnnnnnnnnnnnnnnnnnncnnnnnnnnnnnnnnnn
nnnnnnnnnnnnnnnnnnnnnnnntnnnnnnnnnnnnnnnnnnnnnnnnnnnnnnnnnnnnnnnnnnnnnnnnnnnnnnn
nnnnnnnnnnnnnnnnnnnnnnnnnnnnnncnnnnnnnnnnnnnnnnnnnnnnnnnnnnnnnnnnnnnnnnnn
>ORTH_FLUB_MA:20110522CCDC_IVDC4_16_2  Start=12 End=211
naagngcngcaaagcnacattggagngcnnngntctcttggggcnngncnnnnnnnnggggaagggatngcaaaggangt
aanggaagtgcnaaagcagagctccatgggaaattcngctcnngtgaagaaatatctataatgctcgaaccatntcagan
tcnnncaantnnnnctnttatcttatcagctctccatttc
>ORTH_FLUC_HE:20110522CCDC_IVDC4_16_2  Start=12 End=211
nnnnnnnnnnnnnnnnnnnnnnnnnnnnnnnnnnnnnngnnnnncnnnnnnnnnnnnnnnnnnnnnnnnnnnnnngnnnn
nnnnnnnnnnnnnnnnnnncnnnnnnncnnnnncnnnnnnnnnnnannnnnnnnnnnnnnnnncnnnnnnnnncnnnnnn
nnnnnnnnnncnncnnnnnnncnnnnnnnnnnnnnnngnn
>ORTH_FLUC_MA:20110522CCDC_IVDC4_16_2  Start=12 End=211
nnnnnnnnnnnnnnnnnnnnnnnnnnanncnnnnnnnnnnnnnnnnnnnnnnnnnnnnnnnnnncnnnnnnnnnnnnnnn
nnnnnnnnnnnnnnnnnnnnnnnnnnnngcaannaaaggnnnnnnnnnnnnnnnnncnnnnnnncnncgncnngcnannn
ncnnnnnnnnnnnnnnnnnnnnnnnnnnnnnnnncnnnnn
>PARA_MEASLES_HA:20110522CCDC_IVDC4_16_2  Start=12 End=211
annnnnnnnnnnnnnnngnnnnnnannnnnnnnnnnnncnnnnnnncatnnnangnnannacncnnnnntnnnnnnnnng
nnnnnnnnnnnntcngngtnnnnnnnngnnnnnnnnnnnnnnnnnnnnnnnnnnnnnnnnnnnnnnncnnnnnnnnnnnn
nnnnnnnnnnnnnnnnnnnnnnnngnnnnnnnnnnnnnnn
>PARA_MEASLES_MA:20110522CCDC_IVDC4_16_2  Start=12 End=211
nnnnnnnnnngnnnnnnnnnngannnggngannnnnnnnnnnnnnnngnnnnnnnnncnnnnnnnnnnnnnnnnnnnnnn
nnnnngnnnnnnnnnnnncnnnnnnnnnnnnnnnngnnnnnnnnnnnnnnnnngnnnnnnnnnnnnnnngnnnnnnnnnn
annnnnnnnnnnnnnnnnnnnnntnnnnnnnnnnnggcac
>PARA_METAPNEUVA_MA:20110522CCDC_IVDC4_16_2  Start=12 End=211
nnnnnnnnnnnnnnnnnnnnnnnnnnnnnnnnnnnnnnnnnnncnnnnnnnnnnnnnnnnnnnnnnnnnnnnnngnnnnn
nncnnnnnnnngnnnnnnnnngnnnnnnnannnnnnnngnnnncnnnnnnnnnnnngnnnngnnnnnnnnnnnnnnnncn
nnnnnnnnnnnnnnnnnnnnnnnnnnnnnnnnnnnnnnnn
>PARA_METAPNEUVA_NCP:20110522CCDC_IVDC4_16_2  Start=12 End=211
gncnnnnnnnnnnnnnnnnnnnnngnnnnnnnnnnnnnnnnnnnnnnnnnnnngnnnnnnnnnnnnnnnnnnnnnnnnnn
nnncnnnnnnnnnnnnnnnnnnnnnnnnnnnnnnnnnnnnnnngnnnnctgntnnnnnnnnnnnnnnnnnnnnnnnnnnn
nnnnnnnnnnnnnnnnnnngnnnnnnnnnnnnnnnnnnnn
>PARA_METAPNEUVB_MA:20110522CCDC_IVDC4_16_2  Start=12 End=211
nnnnnnnnnnnnnnnnnnnnnnnnnnnnnnnnnnnnnnnnnnnnnnnnnnnnnngnnnnnnnnnngnnnnnnnnnnnnnn
nnnnnnnnnnnnnnnnnnnnnnnnnnnnnnnntnnnnnnnnnnnnnnnnnnnnnnnnnnnnnnnnnnnnnnnnnngnnnn
nnnnnnnnnnnnnnnnnnnnnncnnnnnnnnnnnnnnnnn
>PARA_METAPNEUVB_NCP:20110522CCDC_IVDC4_16_2  Start=12 End=211
nnnnnnnnnnnnnnnnnnnnnnnnnnnnnnnnnnngnnnnnnnnnnnnnnnnnnnnnnnnnnnnnnnnnnnnnnnnnnng
nnnnnnnncnnnnnnnnnnnnnnnnnnnnnnnnnngnnctnnnnngnnnnnnnnnnnnnnngnnnngnnnnnnnnnnnnn
nnnnnnnnnnnnngnnnnnnnnnnnnngnnnnnnnnnnnn
>PARA_PNEURSVA_GP:20110522CCDC_IVDC4_16_2  Start=12 End=211
nnnggnnnnnnnnnnnnnnnnnnnnnnnnnnnnnnnnnnnnnnnnnnnnnnnnnnnnnnnnnnnnnnnnnnnnnnnnnnn
nnnnnnnnnnnnnnnnnnnnnnnnnnnnnnnnnnnnnnnnnnnnnnnnnnnnnnnnnnnnnnnnnnnnnnnncnnnnnna
annnnnnnnncnnnnnnnnnnnnnnnnnnnnnnnnnnnnn
>PARA_PNEURSVA_NCP:20110522CCDC_IVDC4_16_2  Start=12 End=211
nnnggcgatnncngnnnnnnncnnnnnnnnnnnnnnnnnnnnnnnnnnnnnnnnnnnnnnnnnnnnnannnnnnnnnnnn
nnnnnnnnnnnnnnnnnnnncnnnnnnnnnnnnnngnnnnnnnnnnnnnnnnnnnnnnnnannnnnnnnnannnnnnnnn
nnnncnnnnngnnnnnnnnnnnnnnnnnncnnnnncnnnn
>PARA_PNEURSVB_GP:20110522CCDC_IVDC4_16_2  Start=12 End=211
nnnnnnnnncnnnnnnnnnannnnnnnnnnnnnnnnnnnnnnnnnnnnnnnnnnnnncnnnnnnnnnngnnnnnngnnnn
nnnnnnnnnnnnnnnngnnngnnnnnnnnnnnnnnnnnnnnnnnnnnnnnnnnnnnnnnnnnnnnnnnnnnnnnnntnnn
nnnnnnnnnnnnnnnnnnnnnnnnnnnnnnnncnnnnnnn
>PARA_PNEURSVB_NCP:20110522CCDC_IVDC4_16_2  Start=12 End=211
nggnnnnnnncnnnnnnnnnnnnnnnnnnnnnnnnnnnnnncnnnnnnnnnnnnnnnnnnnnnnnnnnnnnnnncnngcn
ncnnnnnnnnnnnnnnnnnnnnnnnnnnnnnnnnnnnnnnnnnnnncnnnnnnnnnnnnnnnnnnnnnnnnnnnnnnnnn
nnnnnnnnnnnnnnnnnnnnnnnnnnnnngnnngnnnnnn
>PARA_RESPIV1_HN:20110522CCDC_IVDC4_16_2  Start=12 End=211
nnnnngnnnnncnnnnnnnnnnnnnnnnnnnnnnntannnnnnnnnncnnnnnnnnnnnnnnnnnnnngngnnnnnnnnn
nnnnnnnnnnnnnnnnnnnnnnnnnnnnnnnnnnnnnnnnnnnncnnnnnnnnnnnnnnnnnnnnnnnnnnnnnnnnnnn
nnnnnnnnnnnnnnnnnnnnnnnnnnnnnnngnnnnnnnn
>PARA_RESPIV1_MA:20110522CCDC_IVDC4_16_2  Start=12 End=211
nnnnnnnnnnnnnnnnnnnnnnngnnnnnnnnnnnnnnnnnncnnncnnnnnnnnnnnnnnnnnnnnnnnnnnnggnncn
nnnnnnnnnnnnnnncnnnnnnnnnnnnnnnnnnnnnnnnnnnnnnnnnnnnnnnnnnnnnnnnnnnnnnnnnnnnnnnn
nnnnnnnngnnnnnnnannncnnnnnnnnnnnnnnnnnnn
>PARA_RESPIV3_HN:20110522CCDC_IVDC4_16_2  Start=12 End=211
nnncncnnnnnnnnnnnnnnnnnnnnnnnnnnnnncnngcannncnnnnnnnnnnnnnnnnnnnnnnnnnnnnnnnnnnn
nnnnnnnnnnnnnnnnnnnnnnngnnnnngnnnnnnnnnnnnnnnnnnngnnnnnnnnnnnnnnnnnnnnnngnntcnna
ntnnnnnnnnnnannnnnnnnnnnnnnnnnnnnnnnnnnn
>PARA_RESPIV3_MA:20110522CCDC_IVDC4_16_2  Start=12 End=211
ncnnnnnnnnnnnnnnnnnnnnnnnnnnnnnnnnnnnnnnnnnnnnnnnnnnnnnnnnnnnnnnnnnnnnnnnnnnnnnn
nnnnnnnnnnnnnnnnnnnnnnnnnnnnnnnnnnnnnnnnnnnnnnnnnnnnnnnnnnnnnnnnnnnnnnnnnnnnnnnn
nnngnnnnnnnnnnnnnnnnnnnnnnnnnnnnngnnnnnn
>PARA_RESPSEND_HN:20110522CCDC_IVDC4_16_2  Start=12 End=211
nnnnnnnngntctannnnnnccnnnnnnnnnnnnnnnnnnnnnnnnngnnnnnnnnnnnnnnnnnnnnnnnnnnnnannn
nnnnnnnncnnnnnnnnnnnnnnnnncnnnnnnnnnnnnnnnngnnnnnnnnnnnnnnnnnnnnnnnnnnnnnnncnnng
nnnnnnnnnnnnnnnnnnnnnnnnngnnnncgnnnnnnnn
>PARA_RESPSEND_MA:20110522CCDC_IVDC4_16_2  Start=12 End=211
nnnnncnnnnnnnnnnnnnnnnnnngnnnnnnnnnnnnnnnnnnnncncncnnnnncnnnnnnnnnnngnnnnnnaannn
cnnnnnnnnnnnnnnnnnnnnnnnnnnnnnnnnnnngnnnncnnnnnnnnnnnnnnnnnnnnnnnnncnnnaannngnnn
nnnnnnnnnnnnnnnnnnnnnnnnnnnnnnnnnnnnnnnn
>PARA_RUBMUMPS_HN:20110522CCDC_IVDC4_16_2  Start=12 End=211
nnnnnnnnngnnnnnnncnannnnnnnnnnnnngnnnnnnnnnnnnnnnnnnnnnnnnnnnnnnnnnnnnnnnnnnnnnn
nnnnnnnnnnnnnnnnnnnnnnnnnnnnnnnnngnnnnnnnnnnnnnnnnnnnnnnnnnnncnnnnnggncnancannnn
nnnnnnnnngnnnnnnnnnnnnnnnnnnnnnngnnnnngn
>PARA_RUBMUMPS_MA:20110522CCDC_IVDC4_16_2  Start=12 End=211
nnnnnnnnnnnnnnnnnnncnnnncgncnntcnnncnnnnnnnnnnnnnnnnnnnnnnnnnnnnnnnnnnnnnnnnnnnn
nnnnnnnnnnnnccaaanggcaaagnnnnnnnnnnnnnnnnnnnnnnnnnnnnnnnnnngnnnnnnnnnnnggttccncc
ngngnnnnnnnnnnnnncnnnnnnnnnnnnnngnnnnnnn
>PARA_RUBPIV2_HN:20110522CCDC_IVDC4_16_2  Start=12 End=211
nnnnnnnnnnnnnnnnncnnnnnnnnnnnnncnngncnnnnnnnnnnnnncnnnnaagnnnnnnnnnnngnnntcnannn
gnnnncnnnnnnnnnnnnnnnnnnnnnnnnnnnnnnnnnnnnnnnnnnnnnnnnnnnnnnnnnncnnnnnannnnnnnnn
nnnnnnnnnnnnnnnnnnnnnnnnnnnnnnnnnnnnnntn
>PARA_RUBPIV2_MA:20110522CCDC_IVDC4_16_2  Start=12 End=211
ncnnnnnnnnnnnnggnnnnncnnngnnnnnnnannnnnnnnnnnnnnnnnnnnnangnnnnnnnnnnnnnnnnnnnnnn
nnnnnnnnnnnnnnnnnnnngnngnnnnnnnnnnnnnnnnnnnnnnnnnnnnnnnnnnnnnnnnnnnnncnnnnnnnnnn
nnnnngnnnnnnnnnnnnnnnnnncnnnnnnnnnnnnngn
>PARA_RUBPIV4_HN:20110522CCDC_IVDC4_16_2  Start=12 End=211
nnnnnnnnnnnnnnnnnnnnnnnnnnnncnnnnnnnnnnnnnnnnnnnnnngngntnnnnnnnnnnnnnnnnnnnnnnnn
nnnnnnnnnnnnnnnnnnnnnnnncnnngnnnnnnnncnncntnnnnncnnnnncnnnnnnnnnnnnnnnnnnnnnnnnn
nnnnnnnnnnnnnnnnnnnnnnnnnnnnnnnnnnnnnnnn
>PARA_RUBPIV4_MA:20110522CCDC_IVDC4_16_2  Start=12 End=211
nnnnnnnnnnnnnnnnnnnnnnnnnnnnnnnnnnnnnnnnnnnnnnnnnnnnnnnnnnnnnngcnagnatnnncnnnnnn
nnnnnnnnnnnnnnnnnnnnnnnnnnnnnnnnngnnnnnnnnnnnnnnnnnnnnnnnnnnngnnnnnnnnnnnnnnnnnn
nncnnnnnnnnnnnnnnnnnccnnnnnnnnnnnnnnnnnn
>PARV_B19_5PRX:20110522CCDC_IVDC4_16_2  Start=12 End=211
nnnnnnnnnnnnnnnnnnnnnnnnnnnnnnnnnnnnnnnnnnnnnnnnnnnnnnnnnnnnnnnnntnnnnnnnnnnnnnn
nnnnnnnnncncnnnnnnnnnnnnnnnnnnnnnnnnnnnnnnnnnnnnncnnnnnnnnnnnnnnnnnnnnnnnnnnnnnn
nnnnnnnnnnnnnnnnnnnnnnnnnnnnnnnnnnnnnnnn
>PARV_B19_VP1:20110522CCDC_IVDC4_16_2  Start=12 End=211
nnagcnnnngnnnnnnnnnnnnnnnnnnnnngnnnnnnannnnnnnncnnnnngnnnnnnnnnnnnnnnnnnnnnnnnnn
nnnnannngnnnnnnnnnnnnnnnnnnnnnnnnnnnnnnnnnnnnnnnnnnnnnnnnnnnccnnnnnnnnnnnnnnnnnn
nnnnnnnnnnnnnnnnnnnnnnnnnnnnnnnnnnnnnnnn
>PARV_BOCA_NP1:20110522CCDC_IVDC4_16_2  Start=12 End=211
ngannngnnnagggannnngnnnnncnnnnnnngnncnnncnaaanaannnnnngnnnannnnnnnnnnnnnnnnnnnnn
nnnnggcagacaacnnancncngnnnnnnnagncnnnnnncnnnncgacannnnnnnnnnnnnnnnnngggcncnnnnca
ncagnaacnnnnaancngcnannnntcnncnngnncngnn
>PARV_BOCA_VP1:20110522CCDC_IVDC4_16_2  Start=12 End=211
nnngggnnnnnnnnnnnngnnnncnannnaannnnnnnnnnnnnnnnnnnnnnnnnnnnnnnnnnnnnnnnnnnnnnana
nnnnnnnnnnnnnnnannnnnnnnnnnnnnnnnnnnnnnnnnnnnnnnnnnnnnnnnnncnnnnnccannnnnnnnnnnn
nnnnnnnnngcnnaaattccnnnncnnnnnnncncannnn
>PAST_HAIN_ADK:20110522CCDC_IVDC4_16_2  Start=12 End=211
nnnnnnnntnnnnnnnnnnnnnnnncnnnnnnnngnngnnnnnnnnnnnnnnnncnnnnnnnnncnnnnnnnnnnnnnnn
nnnnnnnngnnnnnnnnnnnnnnnnnnnnnnnnnngnnngnnnnnnnnnnnnnnnnnnnnnnncncnncnnnnnnnnnnn
nnnnnnnnnnnnnnnnngnnnnnnncnnnnnnnnnnnnnn
>PAST_HAIN_SKP:20110522CCDC_IVDC4_16_2  Start=12 End=211
nnnncnnnnnnnnnnncnnnnnnnnnnnnnnnnnnnnnnnnnnnnnnnnnnntnnnnnnnnncnnnnnnnnnnnnnngtn
gcggctnnnnnnnnnnnnnncnnnnnnnncnnnnnnncngnnagncnnnnnnnnnnnnnnnnnnnannnnnnnnnnnnnn
nnnncncnnnngnngnnnnnnnnnnnnnnnnnnnnnnnnn
>PICO_HEVACOXA10_5UTR:20110522CCDC_IVDC4_16_2  Start=12 End=211
nnnnnnnnntnnnnnnnnnnnnnnnnnnngnnnnancgnncnncngnnnnnnnnnnnnncnnnncnnnngnnnnngnnnn
gnngtnnnnnntnnnnnnnnnnnnncnnnnnnnngnnnnnnnnncnnnnnnnnnnnnnnngnnnnnnnnnnnnnnnntnn
nnnnnnnnannnnnnnncnnnantactttgggngtncgnn
>PICO_HEVACOXA2_5UTR:20110522CCDC_IVDC4_16_2  Start=12 End=211
nnnnnnnnnnnnnngnnnnnnnnnnnnnnnnnnncggnngnnnnnnnnnnnnnnnnncnnnnnnnnnnnnnnnnnnnnnn
gnnnnnnnnannnnngnnnnnngnnnnnnnnnnnnncnnnnnnnnnnnnnnnnnnnnnnnnnnnnngnnnnnncngnnnn
nnnnnnnnnnnnnnnnnnnnncnnnngngtnnnctnnnnn
>PICO_HEVACOXA4_5UTR:20110522CCDC_IVDC4_16_2  Start=12 End=211
nnatnnnnncngnnnnngnnttnnctnnnnnnnnnnnnnnnnnnnnnnnnancnntcnncnnnnnnnnnnnnnnncnngn
cnnnngnnnnngnngnnnnnnnnnnnntnnnnnnnnnnnnnnnnnnnnnnnnnnnnnnnnncacnnnnnnnnnncacnnn
nnnnanngnnnnntcgggcnnnnnannnnncncnnnnant
>PICO_HEVACOXA5_5UTR:20110522CCDC_IVDC4_16_2  Start=12 End=211
nncnnnnnngntnnnnnnnnnnnnncnnnncnnnnnnnnnnnnnnngnngnnnncnntnnnnnnnnnnnnnnnnnnnnnn
nnnnnnnnnnnnnnnannnnnnnnnnnnnnnnnnnnnnnnnnatngggcnnnnnannnnncnnnnnnnnnnntttgngng
nnnnnnnnnnnnnnnnnnnnnnnnnnngnnnnnnnnnnnn
>PICO_HEVACOXA6_5UTR:20110522CCDC_IVDC4_16_2  Start=12 End=211
nnnnncngnnnnnnnnnnncnncnnnngnncnnnagncgggcgatnnnnnnngtnnnngnntttnctnnnnnnnngnnnn
nnnnnnnannngacnnnnnnntnnggnnnnnnngnnnnngnnnnnngnngnnnnnnngnnnnnnnnnntnnnnnnnnnnn
nnnnnnnnnnngnnnnnnnnnnncnnnnnnnnnnnnnngg
>PICO_HEVACOXA8_5UTR:20110522CCDC_IVDC4_16_2  Start=12 End=211
nnnnnnnnannnnnnnnnnnnnnnnnncnnnnnacnnnnnnnnnnnnnnnnnnnnnnnnnnnnnnnnnnncnnnnnnnnn
nnnnnnnnnnnnncnnnnnnnnnnnngnnnnncnnnnncntnnnnncnnnnnnnggnntncnnnnnnnnnnnnnnnnnnn
nnnnnngcnntnnnnntnnnnnnnnnnnnnnnannnnnnc
>PICO_HEVAENT71A_5UTR:20110522CCDC_IVDC4_16_2  Start=12 End=211
nnnnnncncnnnnnnnnnnnnnnngnnnnnnnncgnnnngnnnnnnnnnnnnnngnnnnnnnnncnnnnnnnnnncnnnn
gncgggcgatnnnngcngnnnnnnnnnnnnntnnnnnnnnnnnnnnnnnnncannngacnctctantgtggnnnnnnngn
nnnngnnnnnnnnnnnnnnnnngnnnnnnnncntntnnnn
>PICO_HEVAENT71B_5UTR:20110522CCDC_IVDC4_16_2  Start=12 End=211
nnnnnnnnnnnnnnnnnnnnnnnnnnnnnncnnnnnnnnnnnnnnnnnnnnnnnnnnnnnnnnnnnnncnnnnnnnngnn
nnnnnnnnnnnnnnnnnnntnnnnnnnnnnncntnnncnngcgntnnnannnnnngnngngttnnctnnnnnnnntnnnn
nnnnnnnnnnnanngnncnncnnnnnnnnnnnnnnnnggn
>PICO_HEVAENT71C_5UTR:20110522CCDC_IVDC4_16_2  Start=12 End=211
nnnngcnnnnnnnnnnnnnnnncnnnnnnnnnnnnnnncnnnnncnncnnnnnngncgggcgatnnnntnnncnnnngnn
nttncnnnnnnnnnnnnnnnnnnnnnnncgggcnntcnnnnncnnnnngnnnnnncnngncnnnnnngnncgnnnngnnn
nnnnncntnnnnnnnnnnnnnnnnnnnnnnnnnnnnnnnn
>PICO_HEVAENT71D_5UTR:20110522CCDC_IVDC4_16_2  Start=12 End=211
nnnngnncnnnnnnnnnnnnnnnnnngnnnnnnnnnnnngnnnnnnncnnnnnccnnnnnnnnnnnnngnnnnnnnngng
ttnncnnnnnnnnnnnnnnnnnnnnnancngncncnctantgtggnnnnnnnnnnnggngcnnnngnnnnnnnnnngnnn
nnnnnnntnnnnnnnnnnnnncnnnnnnnnnnnnnnnnnn
>PICO_HEVBCOXB2_5UTR:20110522CCDC_IVDC4_16_2  Start=12 End=211
nnnnnnnnnnnnnnnnnnncnnnnnnnngnnnnnnnnnnnnnnnnnnnnncnnnnncnnnncnnnnnnnnnnnnttnnnn
tnnncnnnngnnttnncnnnnnnnnnnnnnnnnnnnnntnnnnnnnnnncnnnnnnnnnnnnnnnnncnnnncnnnngnn
nnnnnnnggtagncctccntnnnnnnnnnnnnnnnnnnnn
>PICO_HEVBCOXB4_5UTR:20110522CCDC_IVDC4_16_2  Start=12 End=211
nnnnnnnntnnnnnnnnnnncnnnnnnnnnnnnnnnnnnnnnnnnnnnnnncnnnngnnnnnnnnnnnnnnnnnnntnnn
ntnnncnnnngnntnnncnnnnnnngnnnnnnnnnnntgnnnnnnnnnncnncnnnnnnnngnnnnnnnnnnnnnnnngn
ngnnnnnnnnnnnnnnnnnntnnnnncnnnnnnncnnnnn
>PICO_HEVBCOXB5_5UTR:20110522CCDC_IVDC4_16_2  Start=12 End=211
nnnncgnnnnnnnnngnngtnnnnnncnnnngnnnnnnnnnnnnnnnnnnnnncnnnnnnnnnggnnnnnnnnnnnnnnn
nnnnncnncnnnnnnnnnnnnnnnnnnnnnnnnncnnnnnnnannnannnnnnnnnnnnnnnnnnnnnnnnnnnnnnnnn
nnnnnnnnannnnnnnnnnngtgnnngncnncnnnnnnnn
>PICO_HEVBECHO11_5UTR:20110522CCDC_IVDC4_16_2  Start=12 End=211
nnnnnnnngnnnnnnnnnnnnnnnnnnnnnnnnnnnnnnngnnnnnnnnnnnnnnnnnnnnncnnnnnnnnnnnnnnnnn
nnnnnnntnnnntnnnnnnnnnnntnnnnnnnnnnnnnnnnnnnnnnnnnnnnnannnnnnngnnnnnnnnnnnnnnnnn
nngnnnnnnnnnnnngngnggtagnccnccntnnnnnnnn
>PICO_HEVBECHO20_5UTR:20110522CCDC_IVDC4_16_2  Start=12 End=211
cnnnnnnnnnnnnnnnnnnnnnnnnnnnnnnngnncgnnngnnnngntgngnggnnnnncnnnnnnnnnnnnnncnccnn
nnnnnnnnnncnnnnncnnnnnnnnngncgggcgatnnnntnnnnnnnnnnntnnnnnnnnnnnnnnnnnnnnnnnnnnn
cnnnngnncnnnnnnnnnnnngnnnnnnnnnnnnnnngnn
>PICO_HEVBECHO21_5UTR:20110522CCDC_IVDC4_16_2  Start=12 End=211
ngnnnnnnnnnnnnncnnnnnnnnnnnnnnnnnngnnnngntgngnggnnnnncnnnnnncnnnnnnncnncnnnnnngn
ngnncnnnnnnnnnncnnnngncgggcgatnnnntnnncnnnngnnntnnctnnnnnnnnnnnnnnnnnnncannngacn
nncnncnnnnnnnnnnnnnnncnnnnnnnngnntnnnnnn
>PICO_HEVBECHO24_5UTR:20110522CCDC_IVDC4_16_2  Start=12 End=211
nnnnnnnngncgggcgatnnnntnnncnnnngcnttnncnnnnnnnnnnnnnnnnnnnnnannngacnnncnncnnnnnn
nnggnngnnnnngnnnnnggnnnnnnncncnnnnngnnnnnnnnnnnnnnnnnnnnnnnnnnnnnnnnnnnnnnnnngnn
nnnnncnnnnnnnnnnnnnnnnnnnnntnnnnngnntnnn
>PICO_HEVBECHO25_5UTR:20110522CCDC_IVDC4_16_2  Start=12 End=211
nnnnanngnngggcgatnnnntnnnnnnnnnnnnnnnnnnnnnnnnnncnnnnnnnnncnnnngncnnncnccnnnnnnn
ngnnnnnnnnngnnnnnnnnnnngnnnnnnnngnnnnnnnnnnnnnnnnnnnnnnnnnnnnnnnnnnnnnnnnnnnnnnn
nngnnnnnannnggnnnnnnnnnnnnnnnnnnnnnnnann
>PICO_HEVBECHO4_5UTR:20110522CCDC_IVDC4_16_2  Start=12 End=211
ngggcgatnnnntnnncnncngnnttnncnnnnnnnnnnnnnnnnnnnnnnnnnnnnnnnncgnnnnnnnnnnnnnnnnc
nnnncnnnnnnnnnngngnggtagnccnccntnnnnncnnnnnnnnnnnnnnnngnnnnnnnnnnnnnnnnnnnggnnnn
nnnnnncncnngnnnnntcgggcnnntnannnngnnnnnn
>PICO_HEVBECHO8_5UTR:20110522CCDC_IVDC4_16_2  Start=12 End=211
gngnnnnngnnnncnnnnnnnnnnnnnnnnnnnnnnnnnnnnnnnnnnnnnnnnnnnnnnnnnnnnnnnnnnnnnnnnnn
nannnnnnnnnnnnnnnnnncnnnnnnnnnnnnnnntcnncnncnnnnnnnnnnnnnnnnnnnnnnnnnggcaaattcna
nnnnnnnnnnnnnnnnnnnnnnnnnnnnnnnnnnnnnnnn
>PICO_HEVBECHO9_5UTR:20110522CCDC_IVDC4_16_2  Start=12 End=211
tngnnnnnnnnnnnngnnnnnnnnnnnnnnnnnnnnnnnnncnnnnnnnnnnnnnnncnnnnnnnnnnnnnnnnnnnnnn
nnnngnnnccnnncnngnnnnnnnnnnngnnngnnnnncnnnnnnnnnnnnnnngncgggcgatnnnntnnnnnnnnnnn
tnnnntnnnnnnnnnnnnnnnnnnngnnnnnnnnnnnngc
>PICO_HEVBENT73_5UTR:20110522CCDC_IVDC4_16_2  Start=12 End=211
ngtcntccntnnnnnngnnnnnnnnnnnnnnnnnnnnnnnnnnnnnnnannnnnnnnnnnnnnnnnannnnnnnnnnngn
nnnntnannnnnnnnnnnnantactttgggngtccgnnnnnnnnnnnnnncntnnntnnnnnnnngnnnnnnnnnnnnnn
nnnnnnnttnncnnnnnnncnnnnnnnnnnngngnnnnnn
>PICO_HEVCCOXA18_5UTR:20110522CCDC_IVDC4_16_2  Start=12 End=211
nnnnnnnngnnngnnannnnnnnnnngnnnnnnnnnnnnnnnnnnnnnnnnnnngnnnnnnnnnnnnnnnnnnnnnnnnn
nncnnnnnntnnnttnnctnnnnngnnnnnnnnnnnnnnnnnnnnnnnnnnnnnnnnnnannnnngngnggngccnnnnn
nnnngnnnnnncnnngnnnnnnnnnnnnnnnnnnnnnnnn
>PICO_HEVCCOXA21_5UTR:20110522CCDC_IVDC4_16_2  Start=12 End=211
nnnnnnnnnnnnnnnnnncnnnnanngnncnnnnnnnnnnnnnngnnnngnnncnnnnnnnnngnnnnnnnnnnnnnnnn
nnnnngnnnnnnnnnnnnnnnannnnnnnnnnnnnnnntnngnntgnnttnnctnnnnnnnnnnnnnnnnnnnntnnnnt
nnnnnnannnngnnnnnnngngnggngcnnnnnnnnnnnn
>PICO_HEVCCOXA22_5UTR:20110522CCDC_IVDC4_16_2  Start=12 End=211
ngnnnnnnnnnnnnnnnnnngntnnnnnnnnnnnnnnnnnnnnnnnnnnanannnnnnnnnnnnnnnnnggnngcncagg
nngnntnnnctnnnnnnnnnnnnnnnnnnnnnnnnannnnnnnannnnnnnnnnnnnngngnngccnnnnnnnnngnnnn
nnnnnnnnnnntnnnnnnnnnnnnnnnnnnnnnnnnnnnn
>PICO_HEVCPOL1_5UTR:20110522CCDC_IVDC4_16_2  Start=12 End=211
nnnngnggnnnnanncnnnnngncnnnnnnnnnnnnnnnnnnnnnngnnnnnnnnnnnnnncnnnngnnnnnnnnnnnnn
nnagnnnngnnnnnnnannncgnnnnnnnnnnnngcnnnnnnnnnnanngnnnnnnnnnnnnnnnnnnnnnnnnnnncnn
nnnntnnntnnncnnnnnnnnnnnnnnnnnnnnnnnnnnn
>PICO_HEVCPOL2_5UTR:20110522CCDC_IVDC4_16_2  Start=12 End=211
nngncnnnnnncgnnnnnnngnnnnnnnnnnnnnncnnnnaannnnnnnnnnnnnnnnnnnngnnngnnnnnnnnnnnnn
gnnnnnnnnnannacnnnngcngnntttnctnnnnnnnncnnnnnnnnnnnnnncnnnncnagnnnnnnnannnnngnnn
gnngcnnnnnnnnnnnnnncnnnnnnnnnnatnnnnnnnn
>PICO_HEVCPOL3_5UTR:20110522CCDC_IVDC4_16_2  Start=12 End=211
nnnnnnnnnnnnncnnnnnnnnncnnnnnncnnnnngnnnnnnnnnnncnnnnnnnnnnnnnnnnnnnncnnnnnnnnnn
nnnnncnnnnatnnnnnnnnnncnnnnnnnngnnnnnnntnnnnacnnnggcccnnngnnnnnnnnnnnnnnnnnnnnnn
nnnnnnnnnnnnnnnnnnnnncnnnnnnnnnnnnnnnnnn
>PICO_HEVDENT68_5UTR:20110522CCDC_IVDC4_16_2  Start=12 End=211
nnnnnnnnnnnnncnnnnnnnnnnnnnnnnnnnnnnnnnnnnnnnnncnngnnnnnnnnncnnnnnnnnnnnnnnnnnnn
nngnngnnnnnncnnnnnnnnnnnnnnnnnnnnngnnnnnnnntannnnnnnnnnnnnnnnncnnnncnnnnnnnnnngn
nnnnnnnnnnnnnntnnnnnnnnnnnnnnnnnntnnnnnn
>PICO_HEVDENT70_5UTR:20110522CCDC_IVDC4_16_2  Start=12 End=211
nnnnnnnnnnnnnnnnnnnnannnnngnannnnnannnnngnnnnnnnnnnnnnnntnnnnnnnnnnnnnnnnncnncnn
nnnnnnnntnnnnncnnnnnctgnntttncnnnnnnnnnnnnnnnnnnnnnnnnnnnnnnnnnnnnnngnnnnnnnnnng
ggngcnnnnnnnnnnnnnnnnnnnnnnnnnntnnnnnnnn
>PICO_HEVDENT94_5UTR:20110522CCDC_IVDC4_16_2  Start=12 End=211
nnnnnnnnnnnngntnnannnnnnnnnnnnnnnnnnnnnnnnnnnnnnnnnnnnnnnnnnnnnannnnnnnnnnnnnnnn
nnnnnnnnnnnnnnnnnnnncnnnncnnnnnnnngtnnnnnnnnnnnnnnnnnnncnnnnnnnagnnnngnnnnnnnnnn
ncnnnnnnnnnnnnnnnnnnnnnnnnnnnnngnnnnnnnn
>PICO_HRVA15_5UTR:20110522CCDC_IVDC4_16_2  Start=12 End=211
nnnnnnnnnnnnnnnnnncnnnnnnnnnnnnnnnnnnngnnnnnnnnnnnnnntnnnnnnnnncncgngnnnnnnnnnnn
nggcagangaggnnnnnnnnnnnnnnnnnnnnnnnnnnnncnnnnnnnnnnnnnncnnnnntngtnnnnnnnnnnnngnn
nnnnnnnnnnnnnngnnnnnnnnnnnnncnnnnnnnnnnn
>PICO_HRVA29_5UTR:20110522CCDC_IVDC4_16_2  Start=12 End=211
nnnnnnnnnnnnnnnnnnagnnnncnnngnnggcagangaggnnnnnnnnnnnnnnnannnnnnnnnnannnnnnnnnnn
nnnnncnntnntcgnnnnnnnncnnnngnnnnnnnnnnnnnnnnnnnnnnnnnnnnnnnnnnnnnnnnnnnnnnnnnngn
nnnnnnnnncngtnnnncnnncnnnnncnnnnntnnnnnn
>PICO_HRVA39_5UTR:20110522CCDC_IVDC4_16_2  Start=12 End=211
cnnnnnnnncannncnnnnnnnnnnnnnnnnnnannnnnnnnnnnnncnnnnnncnnnnnnannngcnntgnnnnngnnn
nnnnnnnnngcagangaggnnnnnnnnnnnnnnnnnnnnnnnnnnnncnnnnnnnnnnnnnnccgtgcacgnnnnnnnnn
cnnnnnnnnngnnngnnnnnnnnnnnnnnnnnnnnnnnnn
>PICO_HRVA56_5UTR:20110522CCDC_IVDC4_16_2  Start=12 End=211
nnnnnntnnnnnnnnnnnnnnnnnnnnncnaaancnnagcnnnnnnnnnnnnnnnnncnnnnnnnnnnnnnnnnnnnnnn
nnnnnnnnnnnnnnnnnnnnnnncnnnnnnnnnnnnnnnnnnncnnngnnggcagangaggnnngnnnnnnnnnnnnnnn
nnnnnnnancnnnnnnnnnnnnntnnntnntncccnnnnn
>PICO_HRVA85_5UTR:20110522CCDC_IVDC4_16_2  Start=12 End=211
nngnnntnnnnnnnnnnnnnnnnnnnnnnnnnnnnnnnnnnnnnnnnnnnnnnnnnnnnnnnnnnnnnnnnnngnnnnnn
nnnnnnnggcagangaggcnnnnnngnnnnnnnnnnnnnnncnnnncnnnnnnnnnnnnancnnngnncgnnnnnnnnnn
nnnngngnnnnnnnnnnnnnngnnnnnnnngnnnnnnnnc
>PICO_HRVB14_5UTR:20110522CCDC_IVDC4_16_2  Start=12 End=211
nnnnnnnnnnnnngnnnnngnnnnnnngnnnnnnnnnnnnntnnnnnngnnnnnnnnnntnnnnnnnnnnnnnnnnnnnn
nnnatnnnnnnnnnnnnnnnnnnnnnnnnnnnannnnnnnngcntgncnnnnnncnnnnnntnnnnnnnnnnnnncnnnc
nnnnnnnnnnntnnnnntcnnnnnnnnnnnnnnnccnnnn
>PICO_HRVB70_5UTR:20110522CCDC_IVDC4_16_2  Start=12 End=211
nnnnnnnnnnnnnnnnnnnnnnnnnnnnnnnnnnnnngnnnnnnnccnnnnnnnnnnnnnnnnnnnnntnnnnnnnnngn
nnnnnnnnnnngncgggcgatnnnnnnngnngnnnnnnnnnnannnnnntnnnnnnnnnnnnntnnnnnnnnnnnnnnnn
nnnnnnnnnnnnnnnnnnnnnnnnnnnnnnnnnnnnnnnn
>PICO_HRVB93_5UTR:20110522CCDC_IVDC4_16_2  Start=12 End=211
ngnnnnnnnnnnnnnnnnnnnnnnnnnncnnnnnnnnnncnnnnnnnntncnnnnnnnnnnnnnnnnnnnnnnnnnnnnn
nctnggngtnnnngnngggcgatnnnnnnnnnnnnnnnnnnnnnnngnnnnntnnnnnntnnnnntnnnnnnnnnnnnnn
nnnnnnnnnnnnnnnnnnnntnnnnnggnnnnnnnnnnnn
>PICO_HRVC024_5UTR:20110522CCDC_IVDC4_16_2  Start=12 End=211
cnnnnnnnnnnnnnnnnnnnnnnnntnnncnnncnnnnnngnnnnnnnnnnnnnnnnnnnnnnnnnnnnnnnnnnnnnnn
ncnnnnnnnnngcaaaacnnnnnnnnnnnnnnnnnnngnnnnnnnnnnngncnnnnnnnncngnnnnnnnnnnnnnnggc
agangaggnnnnaannnnnnnnnnngnnnnncnnnntnnn
>PICO_HRVC025_5UTR:20110522CCDC_IVDC4_16_2  Start=12 End=211
nnnnnnnnannnnnncnnnnnnnnnnnnnnnnnnnnngnnnnnnnnnnnnncnnnnnnnnnnnnnnnnnnnnnnnnnnnn
nnnnnnnnnnnnnnnnnnnnnnnnnnnnnnnnnnnnnnnnnnnnnnnnnnnnnnnnnnnnnnnnnnnnnnnnnnnnnnnn
nnnnnnnnnnnnnnnnnnnnnnnnnnnnnncnnnnnnnnn
>PICO_HRVC026_5UTR:20110522CCDC_IVDC4_16_2  Start=12 End=211
nnnnnnnnnnnnnnnnnnnnnnnnnnnnnnnnnnnnnnnnnnnnnnnnngnnnnnnnnnnnnnnnnnnnnnnnnnnnnnn
nnnnnnnnnnnnnnnnnnnnnncnnccnnntccagcnnnnnnngnnnnngnnnnnnnnnnnnnnnnnnnnnnnnnnncnn
gnnntnnnnnnnnnnnnnnncnnnnnnnnnnnnnnnnnnn
>PICO_KOBUAICHI_5UTR:20110522CCDC_IVDC4_16_2  Start=12 End=211
nnnnnnnnnnnnncnnnnnnnnnnnnnnnnnnnnncccnnnnnnnnnnnnnnnnnnnnnnnnnnnnnnnnnnnngnnnnn
nnnnnannnnnnnnnncntnnnnnnnnnnnnnnnnnnnnnnnnnnnnnnnnnnnnnnnnnnnnnnnnnnnnnnnnnnnnn
nnnnnnnnnnncnncnnnnnnnnnnnnnnnnnnnnnnttt
>PICO_KOBUAICHI_VP1:20110522CCDC_IVDC4_16_2  Start=12 End=211
nnnnnnnnnnnnnnnnnnnnnnnnnnnnnnnnnnnnnnnnnnnngnnnnnnncnnnnnnnnnngnnnntnnnnnnnnnnn
nnngngnngnnnnnnnnnnannncnnnnnntngnnnncncnnnnnnnnnnnnnnnngnnnnnnnnnnnnnnnnnnnnnnn
nnnnnnnnnnnnnnnnnngnncnnannannnnnnnnnnnn
>PICO_PARECHO_5UTR:20110522CCDC_IVDC4_16_2  Start=12 End=211
nnnnnnnnnnnnnnnnnnnnnnnnnnggnngntngnngnnnnnnnncnnnnncnnnnnnnnnnnnnnnnnngnnnnntnn
nnnnnnnnnnnnncncnngnnnnnnnnnnnnnnnnnnnnnnnngnnnnnnnnnnnnnnnnnnncnnnnnnnnnnnnnnnn
ntnnnnnnnnngnnnnnnnnnnnnnnnnannnnnnnnnnn
>POLY_PYKI_VP1:20110522CCDC_IVDC4_16_2  Start=12 End=211
nnnnnnnnnnnnnnnnnnnnnnnnnnnnnnnnnnnnnnnnnnnngnnnnnnnnnnnnnnnnnnnnnnnnnnnnnnngnnn
nnnnnnnnnnnnnngnnnnnnnnngncnngnnnnnnnnnnnnnnggnnnnnnnnnnngnnnnnnnnnnnnnnnnnnnnnn
nnnnnnnnnnnnnnnnnnnnnnnnnnnnnnnncnnnncnn
>POLY_PYWU_VP1:20110522CCDC_IVDC4_16_2  Start=12 End=211
nnnnnnnnngnnnnnnngnnnnnnnnnnnnnnngnnnnnnnnnnnnnnnnncncnnnnngnnnnnnnnnnnnnnngnnnn
nnnnnnnnnnnnnnnnnntnnnnnnnnnnnnnnnnnnnnnnnnnnnnnnnnnnnnnnnnnnnnngnnnnannnnnnnnnn
nnnntnnnnnnnnnnnnnnnnnnnnnnnnnnnnnnnnnnn
>POXV_PVSP_CRMB:20110522CCDC_IVDC4_16_2  Start=12 End=211
nnnnnnnnnnnnnncnnnnnnnccngnnnnnnnnnnnnnnnnnnnnnnnnnnngncnnnnnnnngnnnnnnnnnnnnagn
nnnnnnngnnnnnnnnnncnnncnnnnnnnnnnnnnnnnngnnnnnnnnnnnnnnnnnncnnnnnnnnnnnnnnnnnnnn
nnnnnncnnnnnnnnnnnnnnnnnnnnnngnnnnnnnnnn
>POXV_PVSP_HA:20110522CCDC_IVDC4_16_2  Start=12 End=211
nngnnnnnnnnnnnnnnnnnnnnnnnnnnnnnnnnnnnnnnnnnnngnnnnngnnnnnnnnnnnannnnnnnnnngnnnn
nnnnncnnnnnnnnnnnnnnnnnnnnnnnnnnnnnnnnnnnnncnnnnnnnnnnnnnnnnnnnnnnnnnnnnnnnnnnnn
nnnnnnnnnnnnnnnnnnngnnnnnnncnnnnncnccnnn
>PSEU_PSAE_GYRB:20110522CCDC_IVDC4_16_2  Start=12 End=211
ngnnnnnnnnnnnnngnnnnnnggcnnnnnnnngnnnnnnnncnnnnnngnnnnnnnnnnnnnnnnnnnnnnnnnnnnnn
nnnnnnnnnnnnnnnnnnnnnnnnnnnnnnnnnnnnnnnnnnnnnngnannnnnnnnnnnngnnnnnnnnnnncnnnnnn
nnnnnnnncnnnnnngnnnnnnnnnnnnnnnannnnanna
>PSEU_PSAE_TOXA:20110522CCDC_IVDC4_16_2  Start=12 End=211
nnnnnnnnnnnnnnntntnnnnnnnnnnnnnnnnnnnnnnnnnnnngatctannnnnnnggnnnnnnnnnnnnngatnnn
nnnnnnnnnnnnnannnnnnnnnncnnnannnnnnnnnnnnnnnnnnnnnnnnnnnnnnnnntnncnngnnnnnnnnnnn
nnnntnnnnnnnnnnnnnnncgggcnncnnnnnnnnnntn
>PSEU_PSSP_GYRB:20110522CCDC_IVDC4_16_2  Start=12 End=211
nnnnnnnnnnnnnnnnnnnnngnnggnnannnnnnnnnnnnnnnnnnnngnnnnngnnnnnnnnnnnnnnnnnnnnnnnn
nnnncnnnnnnnnnnnnnnnngngnnnngnngnnnnnnnnnnnnnnnnnnnnngngncnnnnncgnnngnnnnnnnnnnn
nnnnnnnnnnnnnnnnnngnnnnnnnnnnnnnnnnnnnnn
>STAP_STAU_AROE:20110522CCDC_IVDC4_16_2  Start=12 End=211
nnnnnnnngnnnnnnnnnnnnnnnnnnnnnnnnnngnnnnnnnnnnnnnnnnnnnnnnnnnnnnnnnnnnnnnnnnnnnn
nnnnnnnnnnnnnnnnnnnnnnnnnnnnnnnnnnnnnnnnnnnnnnnnnncnnnnnnnnnnnnnnnnnnnnnnnnnnnnn
nnnnnnnnnnnnnnnnnnannnntnnnnnnnnnnnnnnnn
>STAP_STAU_GYRA:20110522CCDC_IVDC4_16_2  Start=12 End=211
nnnnnnnnnnnnnnnnnngnnngnnnnnnnnnnnnnnnnnnnnnnnnnnnnnnnnnnnnnnnnnnnnnnnnnnnncnnnn
nnnnnnnnnnnnnncaaannnnnnnnnnnnnnnnnnnnggnnnnnnnnnnngnnnnnngnnnnnnnnnnnnnnnnnnnnn
nnnnnnnnnnnnnnnnnnnnnnnnnnnnnnnnngncnnnn
>STAP_STAU_LUKSPV:20110522CCDC_IVDC4_16_2  Start=12 End=211
nnnnnnnnnnnnnnnnnnnnnnnnnnnnnnnnnnnnnnnnnnnnnnnnnnnnnnnnnnnnnnnnnnnnnnnnnnnnnnnn
nnnnnnnnnnnngnnnnnnnnnnnnnnnngnnnnnntnnnnnnnnnnnnnnnnnnnnnnnnngnncnnnnnnnnnnnnnn
nnnnnannnnnnnnnnncnnnnnnnnnnnnnnnnnnnnnn
>STAP_STAU_MECA:20110522CCDC_IVDC4_16_2  Start=12 End=211
nnnnnnnnnntnccnnnnnnnnnnnnnnnnnnnnnnnnngnnnnnnnnnnnnnnncnnnnnnnnnnnnnnnnnnnnnnnn
nnnnnnnnnnnnnnnnnngnnnnnnnnnnnnnnnnnnnnnnnnncnnnnnnnnnnnnnnnnnnnnnnnnnnnnnnnnnnn
nnnnnnnggnnnnnnnnnncnnnnnnnnnnnnnnnnnnnn
>STRE_STAG_CSPA:20110522CCDC_IVDC4_16_2  Start=12 End=211
nnnnnnnnnnnnnnnnnnnnnnnnnnnnnnnnnnngnnnnnnnnnngnnnnnnnnnnnnnnnnnnnnnnnnncnnnnnnn
nnnnnnnnnnnnnnnnnnnnnnnnnngnnnnnnnnnnnnnnnnnnnnnnnnnnnnnnnnnnnnnnnnnnnnnnnnnnnnn
nnnnnnngnnnnnnnnnnnnnnngnnnnnnnnnnnnnnaa
>STRE_STAG_GYRB:20110522CCDC_IVDC4_16_2  Start=12 End=211
nnnnnncnnnnncnnnnnnnnnnnnnnnnnnnnnnnnnnnnncnnnncnnnnnnnnnnnnnnnnnnnnnnnnnnnnnnnn
nnnnnnnnnnnnnnnnnnnnnnnnnnnnnnnnnnnnnnnnngnnnnncnnnnnnnnnnnnnnnnnnnnnnnnnnnnnnnn
nnnnnnnnnnnnnnnnnnnnnnnnnnnnnnnnnnnnnnnn
>STRE_STPN_GYRA:20110522CCDC_IVDC4_16_2  Start=12 End=211
nnccnnncnnnnnnnnnnnnnnnngnngnnnnnnnnnnnnnnnnnnnnnnnnnnnnnnntnnnnnnnnnnnnnnnnnnnn
nnnnnnnnnnnnnnnnnnnnnnnnnnnnnnnnnnnnnnnnnnnnnnnnnncnnnnnnnnnnnnnnnngnnnnnnnnnnnn
nnnnnnnanannnnnnnnnnnnnnnnnnnnnnnnnnngnn
>STRE_STPN_PLY:20110522CCDC_IVDC4_16_2  Start=12 End=211
nnnnnnnnnnnnnnnnnnnnnnnnnnnnnnnnnnnnnnnnnnnnnnnnnnnnnnnnnnnnnnnnnnnnnnnnnnnnnnnn
ngnnnnnnnnnnnnnnnnncgnnnnnnnnnnncnnnnnnnnnnnnnnnnnnnnnnnnnnnnnngnnnnnnnnnncnnnnn
nnnnnnnnanngnnnnnnnngngnngnnnnnnnnnnnnnn
>STRE_STPY_GKI:20110522CCDC_IVDC4_16_2  Start=12 End=211
gnnnnnnnnnncntnnnnnnnnnnnnnnngnnnnnnnnnnnnnnnnnnnnnnnnnnnnnnnnnnnnnnnncnnnnnnnnn
nnnnnnnnnnnnnnnnnnnnnnnnnnngnnnnnnnnnnnnnnnnnnnnnnnnnnnnnnnnnnnnnnnnncnnnnnnnnnn
nnnnnnnnnnnnnngnnnnnnnnnnnnnnnnnnnnnnnnn
>STRE_STPY_SPEB:20110522CCDC_IVDC4_16_2  Start=12 End=211
nnnnnnnnnnnnnnnnnnnnnnnnnnnnnnnnnnnncnnnnnnnnnnnncnnnnnnncnnnnnnnnnnnnnnnnnnnnnn
nnnnnnnnnnnnnnnnnnnnnnnnnnnnnnnnnnnnnnnnnnannnnnnnnnnnnnnnnnnnnnnnnnnnnnnnnnnnnn
nnnnnnnnnnnnnnnnnnnngnngnnnnnnnnnngnnnnn
>TOGA_RUBELLA_E1:20110522CCDC_IVDC4_16_2  Start=12 End=211
nnnnnnnnnnnnnnnnnnnnnnnnnnnnnnnnnnnnnnnnnnnnnnnntnnnnnnnnntnnnngnnnnnnnnnntnnnnn
nnnnnnnntannntnnnnnnnnnnnnnnnnnnnnnnnnnntnnnnnnnnnnnnnnnnnnnnnnnnnnnnnnnnnngggtc
ncnccnnnnnnnnnnnnnnnnnnnnnnnnnnnnnngnnnn
>TOGA_RUBELLA_NS:20110522CCDC_IVDC4_16_2  Start=12 End=211
nnnnnnnnannnnnnnnnnnnnnnntctannnncctctgcctgacgcccnnnnnnnnnnnnnnnncnnnnnnnnnnngnn
nnnnnnnnnnnnnnnngnnnnnngngnnnnnncnnnnnnnnnnnnnnnnnnnnnnnngnnnnntnnnnnnnnnnnnnnnn
nnnnnnnnnnnncnnnnnnnnnnnnnnnnnncnnnnnnnn
