# Supplementary material for: Development of a New Resequencing Pathogen Microarray Based Assay for Detection of Broad-Spectrum Respiratory Tract Viruses in Patients with Community-Acquired Pneumonia
Source: PLoS One. 2013 Sep 27;8(9):e75704. doi: 10.1371/journal.pone.0075704 (PMC3785410; doi:10.1371/journal.pone.0075704)
Supplement: Material S3 — The raw sequence data generated by the scanned image of HBoV and CoV-HKU1 virus. The raw sequence data were generated after processing the scanned image with TessArray Sequence Analysis (TSEQ) software. (TXT) [file pone.0075704.s003.txt]

>ADEN_ADB1_E1A:20110522CCDC_IVDC4_18  Start=12 End=211
nnnnnnnnnnnnnnnnnnnnnnnnnnnnnnnnnnnnnnnnnnnnnnnnnnnnnnnnnnnnnnnnnnnnnnnnnnnnnnnn
nnnnnnnnnnnnnnnnnnnnnnnnnnnnnnnnnnnnnnnnnnnnnnnnnnnnnnnncnnnnnnnnnnnnnnnnnnnnnnn
nnnnnnnnnnnnnngnnnnnnnnnnnnnnnnnnnnnnnnn
>ADEN_ADB2_E1A:20110522CCDC_IVDC4_18  Start=12 End=211
nnnnncnnnnnnnnnnnnnngnnnnnnnnnnngnnnnnnnnnnnnnnnnnnnnnnnnnnnnnnnnnnnnnnnnnnnnnnn
nnnnnnnnnnnnnnnnnnnnnnnnnnnagnnnngnnnnnnnnnnnnnnnnnnnnnnnnnnnnnnnnnnnnnnnnnnnnnn
nnnnnnnnnnnnnnnnnnnnnnnnnnnnnnnnnnnnnnnn
>ADEN_ADC_E1A:20110522CCDC_IVDC4_18  Start=12 End=211
nnngnnnnnnnngnnnnnnnnnnnngnnnnnnnnnnnnnnnnnnnnnnnnnnnnnnnnncgnnnnnnnnnnnnnnnnnnn
nnnnnnnnnnnnnnnnnnnnnnnnnnnnngnannnnnnnnnnnnnnnnnnnnnnnnnnnnnnnnnnnnnnnnnnnnnnnn
nnnnnnnnnnnnntnnnnnnnnnnnnnnnnnnnnngnggn
>ADEN_ADDA_E1A:20110522CCDC_IVDC4_18  Start=12 End=211
nnnnnnnnnnnnnnnnnnnnnnnnnnnnnnnnnnnnnnnnnnnncnnnnnnnnnnnnnnnnnnnnnncnnnnnnnnnnnn
nnnnngnncnnncnnnnngnnnnnnnnnnnnnnnnnnnnnnnnnnnnnnnnnnnnnnnnnnnnnnnnnnngngngnggcn
nnnnnnnnnnnnnnnnnnnnnnnnnnnnnnnnnnnnnnnn
>ADEN_ADDB_E1A:20110522CCDC_IVDC4_18  Start=12 End=211
nnnnnnnnnnnnnnnnnnnnnnnnnnnnnnnnnnnnnnnnnnnnnnnnnnnnnnnnnnnnnnnnnnnnnnnnnnnnnnnn
nnnnnnnnnnnnnncnnnnnnnnnnnnnnnnnncnnnnnnnnnnnnnnnnnnnnnnnnnnnnnnnnnnnnnnnnnnnnng
ngnngnnngnnnagnggnngnnnnnnnnnnnnnnnnnnnn
>ADEN_ADE_E1A:20110522CCDC_IVDC4_18  Start=12 End=211
nnnnnnnnnnncnnnnntgnnngnnnnnnnnnnnnnnnnnnnnnnnnnnnnnnnnnnnnnnnnnnnnnnnnnnnnnnnng
nnnnnnnnnnnnnnnnnnnnnnnnngcnnnnnnnngnnnnnnnnnnnnnnnnnnnnnnnnnnannnnnnnnnnnnnnnnn
nnnnnnnnnnnnannntnnnnnnnnnnngnnngnnnnnnn
>ALCA_BOPE_PRN:20110522CCDC_IVDC4_18  Start=12 End=211
nnnnnnnnnnnnnnnnnnnnnnnnnnnnnnnnnnnngnnnnnngnnnntnnnnnnnnnnnnnnnnnnnnnnnnnnnnnnn
nnnnnnnngnnnnngnnnnnnnnnnnnnnnnnnnnngnnnnncncnnnnnnnnnnnngnnnnnnnngnnnnnncnnnnnn
nannnnnnnnnnnnnnnnnngcnncngnnnnnnnnnnnnn
>ALCA_BOPE_PTXS1:20110522CCDC_IVDC4_18  Start=12 End=211
nnnnnnnnnnnnnnnnnnnnnnnnnnnnnnnntnncnnnnnnnnnncnnncnnnnnnnnnnnnnnnnnnnnatatctggc
nnnnnncnnnnnnnnnnnnnnncnnngnnnnnnnnnnnnnnnnnnnnnnnnnnnnnnnnnnngnnnnnnnncnnnnnnnn
nncnnnnnnnnnnnnnnnnnccnnnnnnnnnnnnncnnnn
>BACI_BAAN_PAGA:20110522CCDC_IVDC4_18  Start=12 End=211
nnnnnnnnnnnnnnnnnnnnnnnnnnnnnnnnnnnnnnnnnnnnnnnnnnnnnnnnnnnnnnnnnnnnnnnnnnnnnnnn
nnnnnnnnnnnnnnnnnnnnnnnnnnnnnnnnnnnnnnnnnnnnnnnnnnnnnnnnnnnnnnnnnncnnnnnnncnnncn
nnngnnnnngnnnnnnnnnnnnnnnnnnnnnnnnnnnnnn
>BACI_BAAN_RPOB:20110522CCDC_IVDC4_18  Start=12 End=211
nnnnnnnnnnnnnnnnnnngnnnnnnnnnnnnnnnnnncnnnanatncnnnnnnnnnnnnnnnnnnnnnnnnnnnnnnnn
nnnnnnnnnnnnnnnnnnnnnnnnnnnnnnnnnnnnncnnnnnnnnnnnnnnnnnnnnnnnnnnnnnnnnnnnnnnnnnn
nnnnnnnnnnnnnnnnnnnnnnnnnnnnnnnnnnnnnnnn
>CHLA_CHPN_PMPE:20110522CCDC_IVDC4_18  Start=12 End=211
gnnnnnnnnnnnnnnnnnnnnnnnnnnnnnnnnnnnnnnnnnnnnnnnnnnnnnnnnnnnnngnnnnnnnnnnnnnnnnn
nnnnnnnnnnnnnnnnnnnnnnnnnnnnnnnnnnnnnnnnnnnnnnnnnnnnnnnnnnnnnnnnnnnnnnnnnnnnnnnn
nnnnnnnnnnnnnnnnnnnnnnnnnnnnnnnnnnnnnnnn
>CHLA_CHPS_OMPA:20110522CCDC_IVDC4_18  Start=12 End=211
nnnnnncnnnnnnnnnnnnnnnnnnnnnnngnnncnagnnncaganntgnnnnnnnnnnnnnnnnnnnnnnnnnnnnnnn
nnnnnnnnnnnnnnnnnnnnnnnnnnnnnnnnnnnnnnnnnnnnnnnnnnnnnnnnnnnnnnnnnnnnnnnnnnnnnnnn
nnnnnnnnnnnnnnnnnnnnncnnnngnnnnnnnnnnnnn
>CHLA_CHTR_GYRA:20110522CCDC_IVDC4_18  Start=12 End=211
nnnnnnnnnnnnnnnacggccnnctnnnnnnnnnnnnnnnnnnnnnnnnncnnnngnnnnnnnnnnccnnnncnnnnnnn
nnnnnnnnnnnnnnnnnnnnnnnnnnnnnnnnnnnnnnnnnnnnnnnnnnnnnnnnnnnnnnnnnnnnnnnnnnnnnnnn
nnnnnnnnnnnnnnnnnnnnnnnnnnnnncntnnnnnnnn
>CHLA_CHTR_INCA:20110522CCDC_IVDC4_18  Start=12 End=211
nnnnnnnnnnnnnnnnnnnnnnnnnnnnnnnnnnnnnnnnnnnnnnnnnnnnnnnnnnnnnnnnnnnnnnnnnnnnnnnn
nnnnnnnnnnnnnnnnnnnnnnnnnnnnnnnnnnnnnnnnnnnnnnnnnnnnnnnnnnnnnnnnnnnnnnnnnnnnnnnn
nnnnnnnnnnnnnnnnnnnnnnnnnnnnnnnnnnnnnnnn
>CORO_229E_NP:20110522CCDC_IVDC4_18  Start=12 End=211
nnnnnnnnnnnnnnnnnnnnnnnnnnnnngnnnnnnncngngggngnnngnnncnnnnnnnnnnnnnnnnnnnnnnnnnn
nncnnnnnnnnnnnnnnnnnnnntnnnnnnnnnnnnnnnnnnnnnnnnnnnnnnnnnnnnnnnnnnnnnnnnnnnnnnnn
nnnngnnnnnnnnnnnnnnnnnnncnnnnnnnnnnnnnnn
>CORO_229E_SPIKE:20110522CCDC_IVDC4_18  Start=12 End=211
nnnnnnnnnnnnnnnnnnnnnnnnnnnncnnnnnnnnnnnnnnnnnnnnnnnnnnnnnnnnnnnnnnnnnnnnnnnnnnn
nnnnnnnnnnnnnnnnnnnngtgnnnnnnnnnggnnnnnnnnnnnnnnnnnnnnnnnnnnnnnnnnnnnnnnnnnnnnnn
nnnnnnnnnnnnnnnnnngnnnnnnnngnnngnnnnnnnn
>CORO_HKU1_NP:20110522CCDC_IVDC4_18  Start=12 End=211
gnnntnnggcnnnnnanttnnncnnaacctcgccnnaagcgnactcctaataaacatngtaatgntcnncngngttnngg
nnnnngnggaccttctcannnnnnnggnnnngcngaaangnnnnngcntggnactaangancctcagnnnccnannctng
cngnnnnngctcctacnccnggngcnntttncntnggnnc
>CORO_HKU1_SPIKE:20110522CCDC_IVDC4_18  Start=12 End=211
ggnttgggngnnnctatggatgttcnnaataaaantcnnnngtngatagcnactgcnnnnaataatgctcnncnttctan
ncngannggnnnnagtgcnnccaacncngcacnngcnaaaatacnaagngnngnnaanncnaangcncangcactnnnta
gttngtnncngcaattatnnnnnnaatttggngcnntnng
>CORO_NL63_NP:20110522CCDC_IVDC4_18  Start=12 End=211
nnnnnnnnnnnnnnnnnnnnnnnnnnnnnnnnnnnnnnnnnnnnnnnnntnnnnnnnnnnnnnnnnnnnnngnnnnnnnn
nnnnnnnnnnnnnnnnnnnnnnnngnngctgctgnnnnnnnnnnnnnnnnnnnnnnnnnnnnnnnnnnnnnnnnncnnnn
nnnnnnnnnnnnnnnnnnnnnnnnnnnnnntnnnnnnnnn
>CORO_NL63_SPIKE:20110522CCDC_IVDC4_18  Start=12 End=211
nnnnnnnnnnnnnnnnnnnnnnnnnnnnnnnnnnnnnnnnnnnnnnnnnnnnnnnngnnnnnnnnnnnnnnnnnnnnnnn
nnnnnnnnnnnnnnnnnnnnnnnncncnnnnnnnnnnnnnnnnnnnncnnnnnnnnnnnnnnnnnnnnnnnnnnncncnc
nnnnnnnnnnnnncnnnnnnnnnnnnnnnnnnnnnnnnnn
>CORO_OC43_NP:20110522CCDC_IVDC4_18  Start=12 End=211
nnnnnnnnnnnnnncnnnnnnnnnnnnnnnnnnnnnnnnnnnnnnnnnnnnnnnngtttccgcnnnnnnnnncnnnnnnn
nnnnnnnnnnnnnnnngnggctcaggaaggtcnnnnnnnnnnnnnnnnnnncnnnnnnannnngccnncnnnnnnnnnnn
nnntnnnngnnnncnnngnnnnnnnnnnnnnnnnnnnnnn
>CORO_OC43_SPIKE:20110522CCDC_IVDC4_18  Start=12 End=211
ncnnnnnnnnnnnnnnnnnnnnnnnnnnnnnnnnnnnnnnnnnnnnnnnnnnnnnnnnnnnnnnnngnnnnnnnnnnnng
nnnnnnnnnnnnnnnnnnnnnnnnnnnnnnnnnnnnnngnnnnnnngnnnnnnnnnnnnnnnnnnnnnnngcnnnnnnnn
nnnnnnnnnnnnnnnnnnnnnnnnnnnnnnnnnnnnnnnn
>CORO_SARS_NP:20110522CCDC_IVDC4_18  Start=12 End=211
nnnnnngnnnnggnngtgnnnnngnnnnnnnnnnnnngcnnnnnnnnnnnnnnnnnnnnnnnnnnnnnnnnnnnannnnn
nnnnnnnnnnnnnnnnnncnnncnnnnnnnnnnnnnnnnnnnnnngnnnnnnnnnnnnnnncnaaacctcgccaaaagcn
nnnnnnnnnnnnnnnncnnnnnnnnnnnnnnnnnnnnnnn
>CORO_SARS_SPIKE:20110522CCDC_IVDC4_18  Start=12 End=211
nnnnnnnnnnnnnnnnnnnnnnnnnnnnnnnnnnnnnnnnnnnnnnnnnnnnnnncnnnnnnnnnnnnnnnnnnnnnnnn
nnnnnnnnnnnnnnnnnnnnnnnnnnncaacatcaannnnncnnnnnnnnnnnnngnnnnnnnnnngnnctnnnnnnnnn
nnncnnnnnnnnnnnnnnnnnnnnnnnnnnnnnnanttng
>CORO_TORO_HE:20110522CCDC_IVDC4_18  Start=12 End=211
nngnnngnnnnnnnnnnnnnnnnnnnnnnnnnnnnnnnnnnnnnnnnnnnnnnnnnnnnnnnnnnnnnnnnnnnnnngnn
nnnnnnnngnnnnnnnnnannnnnnnnngnnnnnnnnnnnnnnnnnnnnnnnnnnnnnnnnnnnnnnnnnnnnnnnnnnc
nnnnnnnnnnnnnnnnnnnnnnnnnnnnnnnnnnnnnnnn
>CORO_TORO_NC:20110522CCDC_IVDC4_18  Start=12 End=211
ngnnnnnnnnnnnnnnnnnnnnnnnnnnnnnnnngnnnnnnnnnnnnnnnnnnnncnnnannnnnnnnnnnnnnnnnnnn
nnnnnnnnnnnnnnnnnnnnnnnnnnnnnnnnnnnnnnnnnnnnnnnnnnnnnnnnnnnnnnnnnnnnnnnnnnnnnnnc
nnnnnnnnnnnnnnnnnnnnnnnngnnnnnnnnnnnnann
>CORY_CODI_DTXR:20110522CCDC_IVDC4_18  Start=12 End=211
nnnnnnnnnnnnnnnnnnnnnnnnnnnnnnnnnnnnnnnnnnnnnnnnnnnnncnnnnnnnngnnncnnnnnnangannn
nnncngnntnnnnnnnnnnnnnnnnnnnnnnnnnnnnnnnnnnnnnnnnnnnnnnnnnnnnnnnnnnntnnnnnnnnnnn
nnnnnnnnnnnnnnnncnnnnnnntnnnnnnnnnnnnnnn
>CORY_CODI_TOX:20110522CCDC_IVDC4_18  Start=12 End=211
nnnnngnnnnnnnnnnnnnnnnnnnnnngnnnnnnnnnnnnnnnnngnnnnnnnnnnnnnnnnnnnnnnnnnnnnnnnnn
nnnnnnnnnnnnnnnnnnnnnnnnngnnnncncgtnnnnnnnnnnnnnnnnnnnnnnnnnnnnnnnnnnnnnnnnnnnnn
nnnnnnnnnnnnnnnnnnnnnnnnnncnnnnnnnnnnnnn
>CTRL-NAC:20110522CCDC_IVDC4_18  Start=12 End=453
gatattggaaagccaccggcaaagncagaaccattctaagaaagggtaagctagttgggntgaggaagncattggttttc
tatcaaggtcgagctncncgaggccgnaaaaccgattgggtcatgcacgaattccgtctccaaggatctcatcatcctcc
caatcattcncnncncncnnnanagnaangnnngnnnnngngnagggnnnnnnnnnnnnnnnngnnnnnngntanangna
gnnacaacntgggnagcngnnnngntgnnncnnnnantgcatcgcttcctccactgatggatccttacatcaactttgac
caagaaccctcttcttatctcagngnngnncnncactacatcatcaatgagcacgnaccctgcttctccaatttgncaca
gaaccaaaccttaaactcgaacctaaccaactcggtctctga
>CTRL-TIM:20110522CCDC_IVDC4_18  Start=12 End=453
gaccgggtcaaatcctcgttgncagaccgtatngacatatcaggtcagaactcttgggttgggaaaggtggagccttcac
tggngaaatcngcgtggaacagctcaaagaccttggctgcnagtgggtcattcttgggcattccgancggagncangnca
tcggagaaaaagatgagtttatcgggaagaaagcngcatatgcattgagtgagggtcttggagtgatagcttgtattggg
naaaagctngnagngngnnnngcngncnngncgtttgatgtttgcttcgcgcaactgaaggcgtttgctgatgctgtgcc
tagctgggacgatatagttgttgcatacgagcctgtatgggcaattggaactggtaaagttgcatctcctcagcaagcnc
nngnagtccatgtagctgnccgcggttggctaaagaagaatg

>ENTB_KLPN_FUMC:20110522CCDC_IVDC4_18  Start=12 End=211
nnnnnnnnnngggnnnnnnnnnnnnnnnnnnnnnnnnnnnnnnnnnnnnnnnnnnnnncnnnnnnnnnnnnnnnnnnnnn
nnnnnnnnncnnnnnnnnnnnnnnnncnnnnnnnnnnnnnnnnnnnnnnnnnngnnnnnnnnnnnnnnnnnnggttnnnn
nnnnnncnntnnnnnnnncnnnnnnnnnnnnntnnnnnac
>ENTB_KLPN_MDH:20110522CCDC_IVDC4_18  Start=12 End=211
ntngnnnnnnnccnnnnnnnnnnnnnnnnnnnnnnnnnnnnnnnnnnnnnnnnnnnnncnnnnncnnnnnncnnnnnnnn
nnncnnnnnnnnnnnnnncnnnnnnnnnnnnnnnnnnnnnnnnnnncncnnnnnnnnnnnnnnnnnnnnnnnnnnnnnnn
nnnnnnnnnnnnnnnnnngnnnnnnnnnnnnnnnnnnnnn
>ENTB_YEPE_CAF1:20110522CCDC_IVDC4_18  Start=12 End=211
nnnnnnnnnnnnnnnnnnnnnnnnnnnnnnnnnntnnnnnnnnnnnnnnnnnnnnnnnnnnnnnnnnnngnnnnnnnnnn
nnnnnnnnnnnnnnnnnnnnnnnnnnnnnnnnnnnnnnngnnnnnnnncnnnnnnnnnnnnnnnnnnnnnnnnnnnnnnn
nnnnnnnnnnnnnnnnnnnnnnnnnnnnnnnnnnnnnngn
>ENTB_YEPE_GYRA:20110522CCDC_IVDC4_18  Start=12 End=211
nnnnnnnnnnngngnncnnannnnnnnnnnnnnnnnnnnngncnnnnngnnncnnnnnncnnnnnnnnnnnnngngncnn
ngnnnnnnnnnnnnnnnnnnnnnnnnncnnngnnnnnnngnnngnngcgnnncnnnnnnnnnnnaannnnnnnnnnnnnn
nnnnnnnnnnnnnnnnnnnnnnnnnnnnnnnnnnnnnnnn
>FRAN_FRTU_FOPA:20110522CCDC_IVDC4_18  Start=12 End=211
nnnnnnnnnnnnnnnnnnnnnnnnnnnnnnnnnnnnnnnnnnnnnnnnnnnnnnnnnnnnnnnnnnnnnnnnnnnnnnnn
nnnnnnnnnnnnnnnnnnnnnnnnnnnnnnnngnnnnnnnnnnnnnnnnnnnnnnnnnnngnngnnngngnnnnnnnnnn
nnnnnnnnnnnnnnnnnnnnnnnnnnnnnnnnnnnnnnnn
>FRAN_FRTU_GALE:20110522CCDC_IVDC4_18  Start=12 End=211
nnngnnnnnnnnnnnnnnnnnnnnnnnnnnnnnnnnnnnnnnnnnnnnnnnnnnnnnnnnnnngnnnnnnnnnnnnnnnn
nnnnnnnnnnnnnnnnnnnngnnnnnnnnnnnnnnnnnnnnnnngnnnnnncncnnnnnnnnnnnnnnnnnnnnnnnnnn
nnnnnnnnnnnnnnnnnnnnnnnnnnnnnnnnnnnnnnnn
>HERP_V1HSV1_TK:20110522CCDC_IVDC4_18  Start=12 End=211
nnnnnnnnnnnnnnnnnnnnnnnnnnnnnnnncnnnnnncnnnnnnngnnnncnnnnnnnnnnnnnnnnnngnncnnnnn
nnnntnnnnnnnngnnnnnnnnnnnnnnnnnnnnnnnnnnnnnnnngnnnnnntnnnngnnnnnnnnnnnnnnnnnnnnn
nnnnnnnnnnnnnnnnnnnnnntnngnnngnnnngtggcg
>HERP_V2HSV2_TK:20110522CCDC_IVDC4_18  Start=12 End=211
nnncnnngnancnnnnnnnnnnnnnncnnnnnnnnnnnnannnnngnnnnnnngnnnnngnnnnnnnnnnnnnngnnnnn
nnnnnnnnnnnnnnnnnnnnnnnngnnnnnnnnnnnnnnncnnnnnnnnnnnnnnnnnnnntnnnnnntnnnnnnntnnn
nnnnnnnnnnnnnnnnnnnnnnnnnnnnnnnnnnnnnnnn
>HERP_V3VZV_TK:20110522CCDC_IVDC4_18  Start=12 End=211
nnncncnnnnnnnnnnnnnnnnnnnnnnnnnnnnnnnnnnnnnnnnnnnnnnnnnnnnnnnnnnnnnnnnnnnnnnnnnn
nnnnnnnnnnnnnnnnnnnnnnnnnnnnnnnnnnnnnnnnnnnnnnnnnnnnnnnnnnnnnnnnnnnnnnnnnnnnnnnn
nnnnnnnnnnnnnnnnnnnnnannnnnnnnnnnnnnnnnn
>HERP_V4EBV_EBNA1:20110522CCDC_IVDC4_18  Start=12 End=211
nnnnnnncnnnnnnnnnnnnnnnnnncnnnnnnnnnnnnnnnnnnnnnnnnnnnnnnnnnnnnnnnnnnnnnnnnnnnga
ncnnnnnnnnnnnnnnnnnnnnngnnnnnnnnnnnnngnnnnnnnnnnnnnnnnnnnnnnnnnnnnnnnnnnnnnnnngn
ngnggtttngnnggnnnnnnnnnnnnnnnnnnnnnnnnnn
>HERP_V5CMV_VINT:20110522CCDC_IVDC4_18  Start=12 End=211
nnnnnnnnnnnnnnnnnnnnnnnnnnnnnnnnnngnnngnnnnnnnnnnnnnnnnnnnnnnnnnnnnngnnnngnnnnnn
nnnngnnnncnnnnnnnnnnnnnnnnnnnnnnnnnnnnnnnnnnnnnannnnnnnnnnnnnnnnnnnnnnnnnnnnnnnn
nnnnnnnnnnnnnnnnnnnnnnnnnnnnnnnnnnnnnnnn
>HERP_V6ROS_VCHE:20110522CCDC_IVDC4_18  Start=12 End=211
nnnnnnnnnnnnnnnnnnnnnnnnnnnnnnnnnnnnnnnnnnnnnngnnnnnnnnnnnnnnnnnnnnnnnnnnnnnnnnn
nnnnnnnnnnnnnnnnnnnngnncnnnnnnnnnngnnnnnnnngnnnnnnnnnnnnnnnnnnnnnnnnnnnnnnnnnnnn
nnnnnnnnnnnnnnnnnnnnnnnnnnnnnnnnnnnnnnnn
>LEGI_LEPN_GYRB:20110522CCDC_IVDC4_18  Start=12 End=211
nnnnnnnnnnnnnnnnnnnnnnnnnnnnnnnnnnnnnnnnnnnnnnnnnnnnnnnnnnnnnnnnnnnnnnnnnnnnnnnn
nnnnnnnnnnnnnnnnnnnnncnnnnnnnnnnnnnnnnnnnnnnnnnnnnnnnnnnnnnnnnnnnnnnnnnnnnnnnnnn
nnnnnnnnnnnnnnnnnnnnnnnnnnnnnnnnnnnnnnnn
>LEGI_LEPN_MIP:20110522CCDC_IVDC4_18  Start=12 End=211
nnnnnnnnnnnnnnnnnnnnnnnnnnnnnnnnnnnnnnnnnnnnnnnnnnnnnnnnnnnnnnnnnnnnnnnnnnnnnnnn
nnnngnnnnnggnnnnnnnnnnnnnnnnnnnnnnnnnnnnnnnngnnnnnnnnnnnnnnnnnngnnnnnnnnnnnnnnnn
ncnnnnnnnnnnnnnnnnnnnnngnnnnnnnnnnncnnnn
>MORA_MOCA_COPB:20110522CCDC_IVDC4_18  Start=12 End=211
nnnnnnnnnnnnnnnnnnnnnnnnnnnnnnnnnngncnnnnnnnnnnnnnnnnnnnnnnnnnnnnnnnnnnnnnnnnnnn
nnnnnnnnnngctgatgagnnnnnnnnnnnnnnnnnnnnnnnnnnnnnnnnnnnntngnnnnnnnnnncnnnnnnnnnnn
nnnnnnnnnnnnnnnnnnnnnnnnnnnnnnnnnnnnnnnn
>MORA_MOCA_MCAP:20110522CCDC_IVDC4_18  Start=12 End=211
nnnnnnnnnnngnnnnnnagcnncagcannnnnnnnnnnnnnnnnnnnnnnnnnnnnnnnnnnnnnnnnncnnnnnnnnn
nnnnnnnnnnnnnncnnnnnnnnannnnnnnnnnnnnnnnnnnnnnnnnnnnnnnnnnnnnnngnnnnnnnnnnnnnnnn
nnnnnnnnnnnnnnnnnnnnnnnnnnnnnnnnnnnnnnnn
>MYCB_MYSP_GYRB:20110522CCDC_IVDC4_18  Start=12 End=211
gnnnnngnnnnnnnnnnnnnnnnngngnnnnnnnnnannnnnngnnnnnnnnnnnnnnnnnnannnnnnnnnnnannnnn
nnnnnnncnnncnncntnnnnnnnnnnnnnnnnnnnnnncnnnnngnngnnnnnnnnnnnnncnnnnccnnnnnnnnnnn
nnnnnnnnnnnnnnnnnnnncnnnnnnnnnnnnnnnnnnn
>MYCB_MYTU_EMBB:20110522CCDC_IVDC4_18  Start=12 End=211
nnnnnnnnnnnnnnnnnnnnnnnnnngnnnnnnnnnnnnncnnnnnnnnnnnnnnncnnnnnccnacnnnncnnncnann
nnnnnnnnnnnnnnnnnnnnnnnngnncnnnnnnnnnnngnnnnnnncnnnnnnnnnnnnnnnnnnnncnnnnnnnnnnn
nnnngnnnntnnnngnnnnngnnggnnnnnnnngnagnng
>MYCB_MYTU_PNCA:20110522CCDC_IVDC4_18  Start=12 End=211
nnnnnnnnnnnnnnnnnnnnnnnnnnnnnnnnnnnnnnnnnngnnnnnnnnnnnnnnnnnnnnnnnnnnnnnnngnncnn
nnnnnnnnnnnnnnnnnnnnnnnnnnnnncnnnnnncannncnnnnngnnngnnngnggnnnnnnnnnngnnnnnnnngg
nnnnnnnnnnnnnnnnnnnnnnnnnnnnnnnnnnnnnnnn
>MYCP_MYPN_ADHP1:20110522CCDC_IVDC4_18  Start=12 End=211
ngnnnnnnnnnnnnnnnnnnnnnnnnnnnnnnnngnnnnnnnnnnnnnnnnnnnnnnnnnnnnnnnnnnnnnnnnnnnnn
nnnnnnnnnnnnnnngnnnnngnnnnnnnncnnnnnnnntnnnnnnnnnnnnnnnnnnnnnnnnnnnnnnncnnnngnnt
nnncncnnnnnnnnnngnntnnnggnngnngnnnngnnnn
>MYCP_MYPN_CATX:20110522CCDC_IVDC4_18  Start=12 End=211
nnnnnnncnnngnnngnnnnnnnnnnnnnnnnnnnnnnnnnnngnnnnnnnnnnnnnnnnnnnnnnnnnnnnnnnnnnnn
nnnnnnnnnnnnnnnnnnnnnnnnnnnnnnnnnnnnnnnnnnnnnnnnnnnnnnnnnnncnnnnnnnccnnncnnnnnnn
nnnnnnnnnnnnnnnnnnnnnnnnnnnnnnnnnnnnnnnn
>NEIS_NEGO_PORB:20110522CCDC_IVDC4_18  Start=12 End=211
nnnnnnnnnnnnnnnnnnnnnnnnnnnnnnnnnnnnnnnnnnnnnnnnnnnnnnnnnnnnnnnnnnnnnnnnnnnnnnnn
nnnnnnnnnnnnnnnnnncnnncnnncacnncnnncnnnnnnnnnnnnnnnngnnnnnnnnnnnnnnnnnnnnnanngnn
nnnnnnnnnnnnnnnnnnnnnnnnnnnnnnnnnnnnnnnn
>NEIS_NEME_PORB:20110522CCDC_IVDC4_18  Start=12 End=211
nnnnnnnnnnnnnnnnnnnnnnnnnnnnnnnnnnnnnnnnnnnnnncgnnnncnnnnnnnnnnnnnnnnnnnnnnnnnnn
nnngnnnnnnncnnnnnnnnnnnnnannnnnnnnnnnnnnnnnnnnnnnnnnnnnnnnnnnnnnnnnngnnnnnnnnnnn
nnnnnnnnncnnannnnnnnnnnnnnnnnngcngnnngng
>NEIS_NESP_GYRA:20110522CCDC_IVDC4_18  Start=12 End=211
nncnnnnnnnnnnnnnnnnnnnnnnnnnnnnnnnnnnnnnnnnnnnnnnnnnnnnnnnnnnnnncnnnnnnnannnnnnn
nnccnnnnnnnnnnnnnnnnnnnnnnnnnnnnnnnnnnnnnggnnnnnnnnnnnnnnngnnnnnnnnngnnnnnnnnncn
cnnnnnnnnnnnncnncngcccnnnnnnnnnnnnnnnnnn
>ORTH_AH1N1A_HA1:20110522CCDC_IVDC4_18  Start=12 End=764
nnnnnnnnnnnnnnncnnnnnnnnngnnnnnnnnnnnnnnnnnnnnnnnnnnnnnnnnnnnnnnnnnnnnnnnnnnnnnn
nnnnnnnnnnnnnnnnnnnnnnnnnnnnnnnnnnnnnnnnnnnnnnnnnnnnnnnnnnnnnnnnnnncntnnnnnnnnnn
nnnnnnnnnnnnncnncnnnnnnnnnnnnnnnngnnnnnnnnnnnnnnnnnnnnnnnnnnnnnnnnnnnnccncngcnan
nnncnnnnnnnnnnnnnnnnnnnnnnnnnnnnnnnngnnnnnnnnnnnnnnnnnnnnnnnnncnnnnnccnnnnnnnnnn
nnnnnnncaanncacnnnntnnnnnnnnnnnnnnnnngnnnnnnnnnnnnnnnnnnnnnnnnnnnnnnnnnnnnnnntng
nnnnnnnnnnnnnncnnnnnnnnnnnnnnnnnnnngnnnnnnnnnnnnnnnnnnnnnnnncnncnnnnnnnnnnnnnnnn
nnnnnnnnnnnnnnnnnnnnnnnnnnnncannnnnnnnnnnnnnnnnnnnnnnnnnnnnnnnnnnnnnnnnnnnnnnnnn
cnnnnnnnnnnnnnnnnnnnnnnnnnnnnnnnnnnnnnnnnnnnnnnnnnnnnncnnnnnnnnnnnnnnnnnnnnnnnnn
nnnnnnnnnnnnnnnnnnnnnnnnnnnnnnnnnnnnnnnnnnnnnnnnnnnnnnnnnnnncnnnnnnnnnnncnnnnnnn
nnnncnnnnnnnnnnnannnnnnnngnnnnnnn
>ORTH_AH1N1A_MA:20110522CCDC_IVDC4_18  Start=12 End=211
nnnnnnnnnnnnnnnnnnnngnnnngnnnnnnnnnnnnnnnnnnnnnnnnnnnnnnnnnnnnnnnnnnnnnnnncnnnnn
nnnnnnnnnnnnnnnnnngnnnnnnnnnnnccnnnnnnnnnnnnnnnnnnnnnnnnnnnnnnnnnnnnncnnnnnnnnnn
nnnnnnnnnnnnnnnnnnnnnnnnnnnnnnnnnnnnnnnn
>ORTH_AH1N1A_NA1:20110522CCDC_IVDC4_18  Start=12 End=244
nnnnnnnnnnnnnnnnnnnnnnnnnnnnnnnnnnnnnnnnnnnnnannnnnnnnnnnnnnnnnnnnnnnnnnnnnnnnnn
nnnnnnnnnnnnnnnnnnnnnnnnnnnnnnnnnnnnnnnnnnnnnnnnnnnnnnnnnnnnnnnnnnnnnnnnnnnnnnnn
nnnnnnnnnnnnnnnnnnnnnnnnnnnnnnnnnnnnnnnnnnnnnnnnnnnnnnnnnnggnnnnnnnnnnnnn
>ORTH_AH1N1P910_HA1:20110522CCDC_IVDC4_18  Start=12 End=863
nncnnnnncnnnnnnnnnnngnnnnnnnnnnnnnnnnnnnngnnnnnnnnnnnnnngnnnnnnnnnnnnnnnnnnnnnnn
nnnnnnnnnnnnnnnnnnnnnnnnnnnnnnnnnnnnnnnnnnnnnnnnnnnnnnnnnnnnnnnnnnnnnnncnnnnnnnn
nnnnnnnnnnnnnnnnnggngnncnnnnnnnnnnnnnnnnnnnnnnnnnnnnnncnnnnnnnnnnnnnnnnnnnnnnnnn
nnnnnnnnnnnnnnnnnnnnnnncnncnncnannnnnnnnnnnnnnnnnnnnnnnnnnngnnnnnnnnnnnnnnnnnnnn
nnnnnnnnnnnnnnnnncnnnnnnnnnnnnnnnnnnnnnnnnnnnnnnnnnnnnnnnnnnnnnnnnnnnnnnnnnnnnnn
nnnnnnnnnnnnnnnnnnnnnnnnnnnnnnnnnnnnnnnnnnnnnnnnnnnnnnngnnnnnnnnnnnnnnnnnnnnnnnn
nnnnnnnnnnnnnnnnnnnnnnnnnnnnnnncnnnnnnnnnnnnnnnnnnnnnnnnnnnnnnnnnnnnnnnnnnnnnnnn
gnnnnnnnnnnnnnnnnnnnnnnnnnnnnnnnnnnnnnnnnnnnnnnnnnnnnnnnnnnnnnncnnnnnnnnnnnnnnnn
nnncnnncnnnngnnnnnnnnnncnnnnnnnnnnnnnnnnnnnnnnnnnnnnnnnnnnnnnnnnnnnnnnnnnnnnnnnn
nnnnnnnnnnnnnnnnnnnnnnnnnnnnnnnnnnnnnnnnnnnnnnnnnnnnnnnnntnnnnnnnnnnnnnnnnnnnnnn
nnnnnnnnnnnnnnnnnngnnnnnnnnnnnnnnnnnnnnnnnnnnncnnnnn
>ORTH_AH1N1P910_MA:20110522CCDC_IVDC4_18  Start=12 End=211
nnnnnnnnnnnnnnnnnnnnnnnnngnnnngnnnnnnnnnnnnnnnncnnnnnnnnngnnnnnnnnnnnnnnnnnnnnnc
nnnnnnnnnnnnnnnnnnnnnnngnnggnnnnnnnccnnnnnnnnnnnncnnnnnnnnnncnnnnnnnnnnnnnnnnnnn
nnnnnnnnnnnnnnnnnnnnnnnnnnnnnnnnnnnnnnnn
>ORTH_AH1N1P910_NA1:20110522CCDC_IVDC4_18  Start=12 End=244
ncnnnnnnnnnnnnnnnnnnnnngnnnnnnnncnnnnnnnnnnnnnnnnnnnnnnnnnnnnnnnnnnnnnnnnnnnnnnn
nnnnnnnnnnnnnnnnnnnnnnnnnnnnnnnnnnnnnnnnnnnnnnnnnnnnnnnnnnnnnnnnnnnnnnnnnnnnnnnn
nnnnnnnnnnnnnnnnnnnnnnnnnnnnnnnnnnnnnnnnnnnnnnnnnnnnnnnnnnnnnnnnnnnnnnnnn
>ORTH_AH1N1SE67_HA1:20110522CCDC_IVDC4_18  Start=12 End=761
cnnnnnnnnnnnnnnnnnnnnnnnnnnnnnnnnnnnnnnnnnnncnnnnnnnnnnnnnnnnnngnnnnnnnnnnnnnnnn
nnnnnnnnnnnnnnnnnnnnnnnnnnnnnnnnnnnnnnnnnnnnnnnnnnnnnnnnnnnnnntnnnnnnnnnnnnnnnnn
nnnnnnnnnnnnnnnnnnnnnnnnnnnnnnnnnnnnggnngnnnnnnnnnnnnnnnnnnnnnnnnnncctcngcaagnnn
nnnccnnnnnnnnnnnnannnnnnnnnnnnncgnnnnnnnnnnnnnnnnggnnnnnnnnnnnnnnnnnnnnnnnnnnnnn
nnnnnnnnnnnnnnnnnnnnnnnnnnnnnnnnnnnnnnnnnnnnnnnnnnnnnnnnnnnnnnnnnnnnnnnnnnnnnnnn
nnnnnnnnnnnnnnnnnnnnnnnnnnnnnnnnnnnnnnnnnnnnnnncnnganccnnnnnnnnnnnnnnnnnnnnnnnnn
nnnnnnnnnnnnnnnnnnnnnnnnnnnnnnnnnnnnnnnnnnnncngcnnnnnnnnnnnnnnnancnnnnnnnnngcncc
annnnntgnnngngnggncnnnnnnnnnnnnnnnnnnnnngcnnnnnnnnnnnnnnnncnnntnnnnantgcncnnncnn
ncnnnnnnnnnnnnnnnnnnngnnnngncngnngnnnnannnnnnnnnnnnnnnnnnnnnnnnnnnnnnnnnnnnnnnnn
ncnnnnnnnnnnnnnnnnnnnnnnnnnnnn
>ORTH_AH1N1SE67_MA:20110522CCDC_IVDC4_18  Start=12 End=211
nnnnnnnnannnnnnnnnnnnnnnnnnnnnnnnnnnnnnnnnnnnnnnnnnnnnnnnnnnnnnnnnnnnnnnnnnnnnnn
nnnnnnnnnnnnnnnnnnnnnnnnnnnnnngnnnnnnnnnnnnnnnnnnnnnnnnnnnnnnnnnnnnnnnnnnnnnnnnn
nnnnnnnnnnnnnnnnnnnnnnnnnnnnnnnnnnnnnnnn
>ORTH_AH1N1SE67_NA1:20110522CCDC_IVDC4_18  Start=12 End=244
nnnnnnnnnnnnnnnnnnnnnnnnnnnnncnnnnnnnnnnnnnnnnnnnnnnnnnnnnnnnnnnnnnnnnnnnnnnnnnn
nnnnnnnnnnnnnnnnnnnnnnnnnnnnnaannnnnnnnnnnnnnnnnnnnnnnnnnnnnnnnnnnnnnnnnnnnnnnnn
nnnnnnnnnnnnnnnnnnnnnnnnnnnnnnnnnnnannnnnnnnnnnnnnnnnnnnnnnnnnnnnnngnnnnn
>ORTH_AH1N1SE89_HA1:20110522CCDC_IVDC4_18  Start=12 End=761
nnnnnnnnnnnnnnnnnnnnnnnnnnnnnnnnnnnnnnnnnncnnnnnnnnnnnnnnnnnnnnnnnnnnnnnnnnnnnnn
nnnnnnnnnnnnnnnnnnnnnnnnnnnnnnnnnnnnnnnnnnnnnnnnnnnnncnnnnnnnntnnnnnnntnnnnnnnnn
nnnnnnnnnnnnnnnnnnnnnnnnnnnnnnnnnnnnggnngnnnnnnnnnnnnnnnnnnnnnnnnnacctcagcaagnnn
nnannnnnnnnnnnnnaaaannnnnnnnnnnnnnnntnnnnnnnnnnnnngnnnnnncnnnnnnnnnnnnnnnnnnnnnn
nnnnnnnnnnnnnnnnnnnnnnnnnnnnnnnnnnnnnnnnnnnnnnnnnnnnnnnnnnnnnnnnnnnnnnnnnnnnnnnn
nnnnnnnnnnnnnnnnnnnnnnnnnnnnnnnnnnnnnnnnnnnnnngcnnganccnnnnnnnnnnnnnnnnnnnnnnnnn
nnnnnnnnnnnnnntnnnnnnnnnnnnnnnnnnnnnnnnnnnnncggnnnngnnncnggnnnnnnnnnncnnnnnnnnnn
nnnnnnnnnnnnnnnngnnnnnnnnnnnnnnnnncnnnnnnnnnnnnnnngnnnntnnccnnnnnnnnntncnnnnncnn
nnnnnnnnnnnnnnnnnnnnnggnnngncngnngnncnnaantnngnnnnnnnnnnnnnnnnnnnnnnncnnnnnnnnnn
ncnnnnnnnnnnnnnnnnncnnnnnnnnnn
>ORTH_AH1N1SE89_MA:20110522CCDC_IVDC4_18  Start=12 End=211
ngnngnnnnnnnnnnnnnnnnnnnnnnnnnnnnnnnnnnnnnnnnnnnnnnnnnnnnnnnnnnnnnnnnnnnnnnnnnnn
nnnnnnnnnnnnnnnnnnnnnnnnnnnnnnnnnnnnnnnnnnnnnnnnnnngnnngnnnnnnnnnnnnnnnnnnnnnnnn
nnnnnnnnnnnnnnnnnnnnnnnnnnnnnnnnnnnnnnnn
>ORTH_AH1N1SE89_NA1:20110522CCDC_IVDC4_18  Start=12 End=244
nnnnnnnnnnnnnnnnnnnnnnnnnnnnnnnncnnnnnnnnnnnnnnnnnnnnnnnnnnnnnnnnnnnnnnnnnnnnnnn
nnnnnnnnnnnnnnnnnnnnnnnnnnnnnaannnnnnnnnngnnnnnnnnnnnnnnnnnnnnnnnnnnnnnnnnnnnnnn
nnnnnnnnnnnnnnnnnnnnnnnnnnnnncnnnnnannannnnnnnnnnnnnnnnnnngnnncnnnngngacn
>ORTH_AH1N1SW_HA1:20110522CCDC_IVDC4_18  Start=12 End=764
nnnnnnnnnnnnnnnnnnnnnnnnnnnnnnnnnnnnnnnnnnnnnnnnnnnnnnnnnnnnnnnnnnnnncnnnnnnnnnn
nnnnnnnnnnnnnnnnnnnnnnnnnnnnnnnnnnnnnnnnnnnnnnnnnnnnnnnnnnnnnnnnnnngnncnnnnnncnn
nnnnnnnnnnnnnnnnnnnnnnnnnnnnnnnnnnnnnnnnnnnnnngnnnnnnnnnnnnnnnnnnnnnnncnncnnnnng
nnnnnnnnnnnnnnnnnnnnannnnnnnnnnnnnnnnnnnnnnnnnnnnnnnnnccannnnnnnncnnnnnnnnnnnnnn
nnnnnnnnnnnnnnnnnnnnnnnnnnnnnnnnnnnnnnnnnnnnnnnnnnnnnnnnnnnnnnnnnnnncnncnnnnnnnn
cnnnnnnnnnnnnnnnnnnnnnnnnnnnnnnnnnngnnnnnnnnnnnnnnnnnnnnnnnnnnncnnnnnnnnnnnnnnnn
nnnnnnnnnnnnnnnnnnnnnnnnnnnnnnnnnnnnnnnnnnnnnnnnnnngnnnnnnnnnncnnnnnnnnnnnnnnnnn
nnnnnnnnnnnnnnnnnnnnnnnnnnnnnncnnnnnnnnnnnnnnnnnnncnnnnnnnngnnnnnnnnnncnnnnnnnnn
nnnnnnnnnnnnnnnnnnnnnnnnnnnnnnnnnnnnnnnnnnnnnnnnnnnnnnnnnnnggncnnnnnnnnnnnnnnnnn
nnnnnnnnnnnnnnngnnnnnnnnnngnntnnn
>ORTH_AH1N1SW_MA:20110522CCDC_IVDC4_18  Start=12 End=211
ngnnnnnncnnnnnnnnnnnnnnnnngnnnnnnnnnnnnnnnnnnnnnnnnnnnnnnnnnnnnnnnnncnnnnnnnnnnn
nnnnnnnnnnnnnnnnnnnnnnnnnnnnnnnnnnnggnnnnnnnnnnntnnnncnnnnnnnnncnnnnnnnnnnnnnnnn
nnnnnnnnnnnnnnnnnnnnnnnnnnnnnnnnnnnnnnnn
>ORTH_AH1N1SW_NA1:20110522CCDC_IVDC4_18  Start=12 End=244
nnnnnnnnnnnnnnnnnnnnnnnnnnnnnnnnnnnnnnnnnnnnnntnngnnnnnnnnnnnnnnnnnnnnnnnnnnnnnn
nnnnnnnnnnnnnnncnnnnnnnnnnnnnnnnnnnnnnnnnnnnnnnnnnngnnnnnnnnnnnnnnnnnnnnnnnnnnnn
nnnnnnnnnnnnnnnnnnnnnnnnnnnnnnnnnnnnnnnnnnnnnnnnnnnnnnnnnnnnnncnnnnnnnnnn
>ORTH_AH3N2A_HA3:20110522CCDC_IVDC4_18  Start=12 End=746
nnnnnnnnnnnnnnnnnnnnnnnnnnnnnnnnnnnnnnnnnnnnnnnnnnnnnnnnnnngnnnnnnnnnnnnncnnnnnn
nnncnnnnnnnnnnnnnnnnnnnnnnnntnnncnnnnnnnnnnnngnnnnnnnnnnannnggnnnnnnnnnnnnnnnnnn
nnnnnnnnnnnnnnnnnnnnnnnnnnnnnnnnnnnnnnnnnnnnnnnnnnnnnnnnnnnnnnnnnnnngnnnnnnnnnnn
nnnnnnnnnnnnnnnnnnnnnnnnnnnnnnnnnnnnnnnnnntnncnncnnnnnnnnnnnnnnnnnnnnnnnnnnnnnnn
nnnnnncnnnnnnnnnncngncnnnnncnnnnnnnnnnnnnnnnnnnnnnnnnnnnnnnnnnnnnncgnnnnnnnnnnna
nnnnnnnnnnnnnnnnnnnnnnnnnnnnnnnnatagtaaancctnnnnnnnnnnnnnnnnnnnnnnnnnnnnnnnnnnnn
nnnnnnnnnnnnnnnnnnnnnnnnnnnnnnnnnnnnnnnnnnnnnnnnnnnnnnnnnnnnnnnnnnnnnnncncnnnnnn
nnnnnnnnnnncngnnnnnnnnnncnnnnnnnnnnnnnnnnnnnnnnnnnnnnnnnnnnnnnnnnnnnnnnnnnnnnnnn
nnnnnnnnnnnnnnnnnnnnnnnnnnnnnnnnnnnnnnnnnnnnnnnnnnnnnnnnnnnnnnnnnnnnnnnnnnnnnnnn
ngnnnnnnnnnnnnn
>ORTH_AH3N2A_MA:20110522CCDC_IVDC4_18  Start=12 End=211
ttnnnnnnnnnnnnnnnnnnnnnnnnnnnnnnnnnnncnnnnnnnnnnnnnnnnnnnnnnnnnnnnnnnnnnnnnnnnnn
nnnnnnnnnnnnnngnnnnnnnnnnnccnnnnnnnnnnnncnnnnnnnnnnnnnnnnnnnnnnnnnnnnnnnnnnnnnnn
nnnnnnnnnnnnnnnnnnnnnnnnnnnnnnnnnnnnnnnn
>ORTH_AH3N2A_NA2:20110522CCDC_IVDC4_18  Start=12 End=244
nnnnnnnnnnnnnnnnnnnnnnnnnnnnnnnnnnnnnnnnnnnnnnncnnnnnnnnnnnnnnnnnnnnnnnnnnnnnnnn
nnnnnnnnnnnnnnnnnnnnnnnnnnngnnnnggngtgtgcnngnnncnnnnnnnnnnnnnnnnnnnnnnnnnnnnnnnn
nnnnnnnnnnnnnnnnnnnnnnnntnnncnnnnnnnnnnnnnnnnnnnnnnnnnnnnnnnnnnnnnnnnnnnn
>ORTH_AH3N2SE_HA3:20110522CCDC_IVDC4_18  Start=12 End=746
cnnnnnnnnnnnnnnnnnnnnnnnngnnnnnnnnnnnnnnnnnnnnnnnnntnnnnnntnnnnnnnnnnnnnnnnnnngn
nnnnnnnnnnnnnnnnnnnnnnnnnnnnnnnnnnnnnnnnnnnnnnnnnnnnnngnnnnnnnnnnnnnnnnnnnnnnnnn
nnnnnnnnnnnnnnnnnnnnnnnnnnnnnnnnnnnnnnnnnnnnnnnnnnnnnnncnnnnnnnnnnnnnnnnnnnnnnnn
nnnnnnnnnnnnnnnnnnnnnnnnnnnnnnnnnnnnnnnnnnnnnnnnnnnnnnnnnnnnnnnnnnnnnnnnnnnnnnnn
ncngnnnnnnnnnnnnnnngnnnnnnnnnncnnnnnnnnnnnnnnnnnnnnnnnnnnnnnnnnnnncnnncnnnnnnnnn
nnnnnnnnnnnnnnnnnnnnnnnnnnnnnnnnnnnnnnnnnnntnnnnnnnnnnnnnnnnnnngnnnntnnnnnnnnnnn
ncnnnnnnnnnnnnnnnnnnnnnnnnnnnnnnnnnnnnnnnnnnnnnnnnnnnnnnnnnnnnnnnnncnnnnnnnnnnnn
nnnnnnnnnnnnngnnnnnnnnnnnnnnnnnnnnnnnnnnnnnnnnnnnnnnnnnnnnnnnnnnnnnnnncnnnnnnnnn
nnnnnnnnnnnnnnnnnnnnncnnnnnnnnnnnnnnnnnnnnnncnnnnnnnnnnnnnnnnnnnnnnnnnnnnnnnnnnn
nnnnntnnnnnntnn
>ORTH_AH3N2SE_MA:20110522CCDC_IVDC4_18  Start=12 End=211
nnnnnnnnnnnnnnnnnnnnnnnnnnnnnnnnnnnnnnnnnnnnnnnnnncnnnnnnnnnnnnnnnnnnnnnnnnnnngn
nnnnnnnnnnnnnnnnnnnnnnnnngnngnnnnnnnnnnnnnnnnnnnnnnnnnnnnnnnnnnnnnnnnnnnnnnnnnnn
nnnnnnnnnnnnnnnnnnnnnnnnnnnnnnnnnnnnnnnn
>ORTH_AH3N2SE_NA2:20110522CCDC_IVDC4_18  Start=12 End=244
nncnnnnnnnnnnnnnnnnnnnnnnnnnnnnnnnnnnnnnnnnnnnnnnnnnnnnnnnnnnnnnnnnncnnnnnnnnnnn
nnnnnnnnnnnnnnnnnnnnnnnnnnnnnnnnnnnnngnnnnnnnnnnnnnnnnnnnnnnnnnnnnnnnnnnnnnnnnnn
nnnnnnnnnnnnnnnnnnnnnnnnnnnnnnnnnnnnnncnnnncnnnnnnnnnngnnngnnnnnnnnnnnnnn
>ORTH_AH3N2SW_HA3:20110522CCDC_IVDC4_18  Start=12 End=746
nnnnnnnnnnnnnnnnnnnnnnnnnnnnnnnnngnnnnnnnnnnnnnnnnnnnnnnnnnnnnnnnnnnnnnnnnnnnnnn
nnnnnnnnnnnnnnnnnnnnnnnnnnnnnnnnnnnngnnnnnnnnnnnnnnnnnngnnnnnnnnnnnnnnnnnnnnnnnn
nnnnnnnnnnnnnnnnnnnnngnnnnnnnnnnnnnnnnnnnnnnnnnnnnnnnnnnnnnncnnnnnncgnnnnnnnnnnn
nnnnnnnnnnnnnnnnnnnnnnnnnnnnnnnnnnnnnnnnnnnnnnnncncnnnnnnnnnnnnnnnnnnnnnnnnnnnnn
nnnnnnnnnnnnnnnnncngncnnncnnnncnnnnnnnnnccnnnnnnnnnnnnnnnnnnnnctnnngnnnnnnnnnnnn
nnnnnnnnnnnnnnnnnnnnnnnnnnnnnnnnnnnnnnnnnnntnnnnnnnnnnnnnnnnnnngnnnnnnnnnnnnnnnn
nnnnnnnnnnnnnnnnnnnnnnnnnnnnnnnnnnnnnnnnnnnnnnnnnnnnnnnnnnnnnnnnnnncnnnnnnnnnnnn
nnnnnnnnnnnnnnnnnnnnnnnnnntnnnnnnnnnnnnnnnnnnnnnnnnnnnnnnnnnnnnnnnnnnncnnnnnnnnn
nnnnnnnnnnnnnnnnnnnnnnnnnnnnnnnnnnnnnnnnnnnnnnnnnnnnnnnnnnnnnnnnnnnnnnnnnnnnnnnn
nnnnnnnnnnnnnnn
>ORTH_AH3N2SW_MA:20110522CCDC_IVDC4_18  Start=12 End=211
nnnnnnnnngnnnnnnngnnncnnnncnnnnngnnnnnnnnnnnnnnnnnnnnnnnnnnnnnnnnnnnnnnnnnnnnnnn
nnnnnnnnnnnnnnnncnnnnnnnnnnnngnnnnnnnnnnnnnnnnnnnnnnnnnnnnngnnngnnnnnnnnnnncnnnn
nnnnnnnnnnnnnnnnnnnnnnnnnnnnnnnnnnnnnnnn
>ORTH_AH3N2SW_NA2:20110522CCDC_IVDC4_18  Start=12 End=244
nncnnnnnnnnnnnnnnnnnnnnnnnnnnnnnnnnncnnnnnncnnnnnnnnnnnnnnnnnnnnnnnnnnnnnnnnnnnn
nnnnnnnnnnnnnnnnnnnnnnnnnnnnnnnngnnncnnnnnnnnnnnnnnnnnnnnnnnnnnnnnnnnnnnnnnnnnnn
nnnnnnnnnnnnnnnnnnnnnnntnnncnngncnnnngcnnnncnnnncnnnnngnnnggnnnnnnnnnnnnn
>ORTH_AH5N1A_HA5:20110522CCDC_IVDC4_18  Start=12 End=773
cngnnnncnnnnnnnnnnntncnnnnnnnnnnnngnnnnnnnnnnnnnnnnnnnnnnnnnnnnnnnnnnnnnnnnnnnnn
nnnnnnnnnnnnnnnnnnnnnntnnnnnnnnnnnnnnnnnnnnnnnncnnnnnnnnnnnnnnncnnncnnnnnnnnnnnn
nnnnnccnnnnnnnnnnnnnnnnnnnnnnnnnnnnnnnnnnnnnnnnnnnnnnncnnnncnnnnnnnnnnnnnnnnnnnn
nnnnnnnnnnnnnnnnnnnnnnnnnnnnnnnnnnnnnnnnnnnnnnnnnnnnnnnnnnnnnnnnnnngnnnngnnnnnnn
nnnnnnnnnnnnnnncnnnnnnnnnnnnnnnnnnnnnnnnnnnnnnnnnnnnnnnnnnnnngnnnnnnnnnnnnnnnnnn
nnnnnnnnngnnnnnnnnnnnncnnnnnnnnnnnnnnnnnnnnnnnnnnnnnnnnnnnnnnnnnnnnnnnnnnnnnnnnn
nnnnnnnnnnnnnnnnnnnnnnnnnnnnnnnnnnnnnnnnnnnnnnnnnnnnnnnnnncaattatnaaannnnnnnnnnn
nnnnnnnnnnnnnncgnncncnnnnnnnnnnnnnnnnnnnnnnnnnnnnnnnnnnnnncnnnncnncncnnnnnnnnnnn
nnnnnnnnnnnnnnnnnnnnnnnnnnnnnnnnnnnnnnnnnnnnnnnnnnnnnnnnnnnnnnnnnnnnnnnnnnnnnnnn
nnnnnnnnnnnnnnnnnntnnnnnnnnnnnnnnnnnnnntnn
>ORTH_AH5N1A_MA:20110522CCDC_IVDC4_18  Start=12 End=211
gggnnnnnnnnnnnnnnnnnnnnnnnnnnnnnnnnnnnnnnnnnnnnnnnnnnnnnnnnnnnnnnnnnncnnnnnnnnnn
nnnnnnnnnnnnngnnggngnnnngccnnnnnnnnnnngnngnnnnngnnngnnnnnnnnnnnnnnnnnnnnnnnnnnnn
nnnnnnnnnnnnnnnnnnnnnnnnnnnnnnnnnnnnnnnn
>ORTH_AH5N1A_NA1:20110522CCDC_IVDC4_18  Start=12 End=244
nnnnncnnngnnnnnnnnnnnnnnnnnnnnnnnnnnnnnnnnnnnannnnnnnnnnnnnnnnnnnnnnnnnnnnnncncn
nnnnnnnnnncnnnnngnnnnnnnnggnngnnncngnnngannnnnngnnnnnnnnnnngnnnnnnnnnnnnnnnnnnnn
nnnnnnnnnnnnnnnnnnnnnnnnnnnnnnnnnngnnnnnnnnnnnnnnnnnnnnnnnnnnnnngnnnnnnnc
>ORTH_AH7N37A_MA:20110522CCDC_IVDC4_18  Start=12 End=211
ngnnnnnnnnnnnnnnnnnnnnnnnnnnnnnnnnnnnncnnnnnnnnnnnnnnnnnnnnnnnnnnnnnnncnnnnnnnnn
nnnnncnnnnnnnngnnngnnnnnnnccnnnnnnnnnnnnnnnnnnnnnnnnnnnnnnnnnnnnnnnnnnnnnnnnnnnn
nnnnnnnnnnnnnnnnnnnnnnnnnnnnnnnnnnnnnnnn
>ORTH_AH7N3A_HA7:20110522CCDC_IVDC4_18  Start=12 End=752
nnnnnngnnnnnnnnnnnngncnnnncnnnnnnnnnnnnnnnnnnnnnnnngnnnnnnnnannngnnncgnnnncnnnnn
nnnnnnnnnnnnnnnnnnnnnnnnnnnnnnnnnnnnnnnnnnnnnnncnnnnnnnnnnngnannnnnnnnnnnnnnnnnn
nnnnnnnnnnnnnnnnnngnnnnnnnnnnnnnnnnnnnnnnnnnnnnnnnnnncnnnnnnnnnnnnnnnnnnnnnnnnnn
nnnnnncnnnngnnnnnnnnnnnnnnnnnnnnnnnnnnnnnngnnnnnnnnnnnnnnnnnangnnnnnnnnnnnnnncnn
nnnnnnnnnnnnnnnnnnnnnnnnnnnnnnnnnnnnccancnnnnnnnnnnnnnnnnnnnannnnnnncgnnnnnnnnnc
nnngggnnnnnnncnnnnnnnnnnnnnnnnnnnnnnnnnnnnnnnnnnncnncnnnnnnnnnnnnnnnnnnnnnnnnnnn
nnnncnnnnngnnnnnnnnnnnnnnnnnnnnnnnnncnncnnnnnnnnnnnnnnnnannnnnnnnnnnnnnnnnnnnnnn
nnnnnnnnnnnnnnnnnnnnnnnnnnnnnnnnnnnnnnnnnnnnnnnnnnnnnnnnnnnnnnnnnnnnnnnnnnnnnnnn
nnnnnnnnnnnnnnnnnnnnnnncnnnnnnnnnnnnnnnnnnnnnnnnnnnnnnnnnnnnnnnnnnnnnnnnnnnnnnnn
nnnnnngnnngngngnnnnnt
>ORTH_AH7N3A_NA3:20110522CCDC_IVDC4_18  Start=12 End=244
nncnnnnngnnnnnnnnnnnnnnnnnnnnnnnnnnnnnnnnnnnnnnnnnnnnnnnnnnnnnnnnnnnnnnnnnnnnnnn
nnnnnnnnnnnnnnnnnnnnnnnnnnnnnnnnnnnnnnnnnnnnnnnnnnnnnnnnnnnnnnnnnnnnnnnnnnnnnnnn
nnnnnnnnnnnnnnnnnnnnnnnnnnnnnnnnnnnnnnnnnnnnnnnnnnnnnnnnnngnnncnntnnnnnnn
>ORTH_AH7N7A_HA7:20110522CCDC_IVDC4_18  Start=12 End=770
nnngncnnnnnnnnnnnngnnnnnnnnnnnnnnnnnnnnnnnnngngnnnnnnnnnnnnnnnnnnnnncnnnnnnnnnnn
nnnnnnnnnnnnnnnnnnnnnnnnnnnnnnnnnnnnnnnnnnnnnnnnnnnnnnnnnnnnnnnnnnnnnnnnnnnnnnnn
nnnnnnnnnnnnnnnnnnnncnnnnnnnnnnnnnnnnnnnnncnnnnnnnnnnnnnnnnnnnnnnnnnnnnnnnnnnnnn
nnnnnnnnnnnnnnnnnnnnnnnnnnnnnnnnnnnnnnnnnnnnnnnnnnnnnnnnnnnnnnnnnnnnnnnnnnnnnnnn
nnnnnnnnnnnnnnnnnnnnnnnnnnnnnnnnnnnnnnnnnnnngnnnnnnnnnctnnnnnnnnnnnnnnnnnnnnnnnn
nnnnnnnnnnnnnnnnnnnnnnnnnnnnnnnnnnnnnnnnnnnnnnnnnnnnnnnnnnnnnnnnnnnnnnnnnnnnnnnn
nnnnnnnncnnnncnnnnnnnnnnnnnnnnnnnnnnnnnnnnnnnnnnnngnnnnnnnnnnngnnnnnnnnnngnnnnnn
nnnnnnnnnnnnnnnnnnnnnnnnnnnnnnnnnnnnnnnnnnnnnnnnnnnnnnnnnnnnnnnnnnnnnnnnnnnnnnnn
nnnnnnnnnnnnnnnnnnnnnnnnnnnnnnnnnnnnngcnnnnnnnnnnnnnnnnnnnnnnngnncntnnnnnnnnnnnn
nnnnnnnncnnnnnnnnnnnnnnnnnnnnnnnannnnnn
>ORTH_AH7N7A_NA7:20110522CCDC_IVDC4_18  Start=12 End=244
ngnnnnnnnnnnnnnnnnnnnnnnnnnnnnnnnnnnnnnnnnnnnnnnnnnnnnnnnnnnnnnnnnnnnnnnncnnnnnn
nnnnnnnnnnnnnnnnnnnnccnnnnncncnnnnnnnnnnnnnnnnnnnnnnnnnnnnnnnnnnnnnnnnnnnnnnnnnn
nnnnnnnnnnnnnnnnnnnnnnnnnnnnnnnnnnnnnnnnccnnnnnnnnnnnnnnnnnnnnnnnnnnnnnnn
>ORTH_FLUB_MA:20110522CCDC_IVDC4_18  Start=12 End=211
nncnnnnnngnnnnnnnnnnnnnnnnnnnnnnnnnnnnnnnnnnnnnnnnnnnnnnnnnnnnnnnnnnnnnnnnnnnnng
nnnnnnnnnnnnnnnnnnnnnnnnnnnnnnnnnnnnnnnnnnnnnnnnnnnnnnnnnnnncnnnnnngnnnnnnnnnnnn
nnnnnnnnnnnnnnnnnnnnnnnnnnnnnnnnnnngnnnn
>ORTH_FLUC_HE:20110522CCDC_IVDC4_18  Start=12 End=211
nnnnnnnnnnnnnnnnnnnnnnnnnnnnnnnnnnnnnnnnnnnnnnnnnnnnnnnnnnnnnnnnnnnnnnnnnnnnnnnn
nnnnnnnnnnnggnnnnnngngnnnnnnnnnnnnnnnnnnnnnnnnnnnnnnnnnnnnnnnnnnnnnnnnnnnnnnnnnn
nnnnnnnnnnnnnnnnnnnnnnnnnnnnnnnnnnnnnnnn
>ORTH_FLUC_MA:20110522CCDC_IVDC4_18  Start=12 End=211
nnnnnnnnnnnnnnnnnnnnnnnnnnnnnnnnnnnnnnnannnnnnnnnnnnnnnnnnnnnnnnnnnnnnnnnnnnnnnn
nnnnnnnnnnnnnnnnnnnnnnnnnnnnnnnnnnnnnnnnnnnnnnngcagagntgnnnnnnnnnnnnnncnnnnnnncn
nnnnnnnnnnnnnnnnnnnnnnnnnnnnnnnnnnnnnnnn
>PARA_MEASLES_HA:20110522CCDC_IVDC4_18  Start=12 End=211
nnnnnnnnnnnnnnnnnnnnnnnnnnnnnnnnnnnnnccnnnnnnnnnnnnnnnnnnnnnnnnnnnnnnnnnnnnnnnnn
nnnnnnnncnnngncnnnnnnnnnnnnnnnnnnnnnnnnnnnnnnnnnngnnnnnnnnnnnnnnnnnnnnnnnnnnnnnn
nnnnnnnnnnnnnnnnnnnnnnnngnnnnnnnnnnnnnnn
>PARA_MEASLES_MA:20110522CCDC_IVDC4_18  Start=12 End=211
ntnnnnccnnnnnnnnnnnnnnnnggnnnncnnnnnnnnnnnnnnnnnnnnnngnnnnnnnnnnnnnnnncnnnnnnnnn
nnnnnnnnnnnnnnnnnnnnncnnnngnnnnnnnnnnnnnnnnnnnnnngnnnnnnnnnnnnnnnnnnnnnnnnnnnnnn
nnnngggnnnggnnnnnnnnnnnnnncnnnnnnnnnncnn
>PARA_METAPNEUVA_MA:20110522CCDC_IVDC4_18  Start=12 End=211
nnnnnnnnnnnnnnnnnnnnnnnnnnnnnnnnnnnnnnnnnnnnnnnnnnnnnnnnnnnnnnnnnnnnnnnnnnnnnncn
nnnnnnnnnnnnnnnnnnnnnnnnnnnnnnnnnnnnnnnnnnnnnnnnnnnnnnnnnnnnnnnnnnnnngnnnnnnnnnn
nnnnnnnnnnnnnnnnnnnnnnnnnnnnnnnnnnnnnnnn
>PARA_METAPNEUVA_NCP:20110522CCDC_IVDC4_18  Start=12 End=211
nnnnnnnnnnnnnnnnnnnnnnnnnnnnnnnnnnnnnnnnnnnnnnnnnnnnnnnnnnnnnnnnnnnnnnnnnnnnncnn
nnnnnnnncnnnnnncnnnnnnnnnnnnnnnnnnnnnnnnnnnnnnngnnnnnnnnnngnnnnnnngnnnnngnnnnccn
nnnnnnnnnnnnnnnnnnnnnnnnnnnnnnnnnnnnnnnn
>PARA_METAPNEUVB_MA:20110522CCDC_IVDC4_18  Start=12 End=211
nnnnnnnnnnnnngnnncnnnnnnnnnnnnnnncnnnnnnnnnnnnnnnnnnnnnnnnnntnnnnnnnnnnnnnnnnnnn
nnnnnnnnnnnnnnnnnnnnnnnnnnnnnnnnnnnnnnnnnnnnnnnnnnnncngnnnnnnnnnnnnnnnnnnnnnnnnn
nnnnnnnnnnnnnnnnnnnnnnnnnnnnnnnnnnnnnnnn
>PARA_METAPNEUVB_NCP:20110522CCDC_IVDC4_18  Start=12 End=211
nnnnnnnnnnnnnnnnnnnnnnnnnnnnnnnnnnnnnnnnnnnnnnnnnnnnnncnnnnnnnnngagtgcngnnngntgn
gnncnnannnnnnnnnnnnnnnnnnnnnnnnnnnnnnnnnnnnnnnnnnnnnnnnnnnnttgagcngaangngnatnncn
nnnnnnnnnncnttgngnnngggnannnttnnnnnncann
>PARA_PNEURSVA_GP:20110522CCDC_IVDC4_18  Start=12 End=211
nnnnnnncnnnnnnnnnnnnnnnnnnnnnnnnnnnnnncnnnnnnnnnnnnnnnnnnnncnnnnnnnnnnnnnnnnnnnn
nnnnnnngnnnnnnnnnnnnnnnnnnnnnnnnnnnnnncnnncncnnnnnnnnncnnnnnnnnnnnnnnncanncnncnn
ncnnnnnnnccnnnnnnnnnnnnnnnnnnnnnnnncnnnn
>PARA_PNEURSVA_NCP:20110522CCDC_IVDC4_18  Start=12 End=211
nnnnnnnnnnnnnnnnnnnnnnnnnnnnnnnnnnnnnnnnnnnnnnnnnnnnnnnnnnnnnnnnnnnnnnnnnnnnnnnn
nnnnnnnnnnnnnnnnnnnnnnnnnnnnnnnnnnnnnnnnnnnnnnnnnnnnnnnnnnnnnnnnnnnnnnnnnnnnnnnn
nnnnnnnnnnnnnnnnnnnnnnnnnnnnnnnnnnnnnnnn
>PARA_PNEURSVB_GP:20110522CCDC_IVDC4_18  Start=12 End=211
nnnnnnnnnnnnnnnnnnnnnnnnnnnnnnnnnnnnnnnnnnnnnnnnnnnnnnnnnnnnnnngnnncnncnnnnnnnnn
cnnnnnnnnncnncnnnccccnncnncnnncnncnnnnnnnnnnnnnnnnnnnncncnnnncnngncnnnnccnnnnnnn
cnannnnnnnnnnnnnannnnnnnnnnnnnnncnnnnncn
>PARA_PNEURSVB_NCP:20110522CCDC_IVDC4_18  Start=12 End=211
nngnnnnnnncnnnnnnnnnnnnnnnnnnnnnnnnnnnnnnnnnnnnnnnnnnnnnnnnnnnnnnnnnnnnnnnnnnnnn
nnnnnnnnnnnnnnnnnnnnnnnnnnnnnnnnnnnnnnncntnnnnnnnnnnnnnnnnnnnnnnnnnnnnnnnnnnnnnn
nnnnnnnnnnnnnnnnnnnnnnnnnnnnnnnnnnnnnnnn
>PARA_RESPIV1_HN:20110522CCDC_IVDC4_18  Start=12 End=211
nncnncnnnnnnnnnnnnnnnnnnnnnnnnnnnnnnnnncnnnnnnnnnnnnnnnnnnnnnnnnnnnnnnnngnnnnnnn
nnnnnnnnnnnnnnnnnnnnnnnnnnnnnnnnnnnnnnnnnnnnnnnnnnnnnnnnnnnnnnnnnnnnnnnnnnnnnnnn
nnnnnnnnnnnnnnnnnnnnnnnnnnnnnnnnnngnnnnn
>PARA_RESPIV1_MA:20110522CCDC_IVDC4_18  Start=12 End=211
nnntnnnnnnnnnnnnnnnnnnnnnnnnnnnnnnnnnnnnnnnnnnnnnnnnnnnnnnnnnnnnnnnnnnnnnnnnnnnn
nnnnnnnnnnnnnnncnnnnnnnnnnnnnnnnnnnnnnnnnnnnnnnnnnnnnnnnnnnnnnnnnnnnnnnnnnnnnnnn
nnnnnnnnnnnnnnnnnnnnnnnnnnnnnnnnnnnnnnnn
>PARA_RESPIV3_HN:20110522CCDC_IVDC4_18  Start=12 End=211
nnnnnnnnnnnnnnnnnnnnnnnnnnnnnnnnnnnnnnnnnnnnnnnnnnnnnnnnnnnnnnnnnnnnnnnnnnnnnnnn
nnnnnnnnnnnnnnnnnnnnnnnnnnnnnnnnnncnnnnnnnnnnnnnnnnnnnnnnnnnnnnnnttatgatggntcaat
ctcancaacaagnnnnnnnnnnnnnnnnnnnnnnnnnnnn
>PARA_RESPIV3_MA:20110522CCDC_IVDC4_18  Start=12 End=211
nnnnnnnnnnnnnnnnnnnnnnncnnnnnnnnnnnnnnnnnnnnnnnnnnnnnnnnnnnnnnnnnnnnnnnnnnnnnnnn
nnnnnnnnnnnnnnnnnnnnnnnnnnnnnnnnnnnnnnnnnnnnnnnnnnnnnnnnnnnnnnnnnnnnnnnnnnnnnnnn
nnnnnngnnnnnnnnnnnnnnnnnnnnnnnnnnnnnnnnn
>PARA_RESPSEND_HN:20110522CCDC_IVDC4_18  Start=12 End=211
nnnnnnnngnnnnnnnnnnnnnnnnnnnnnnnnnnnnnnnnnnncnnnnnnnnnnngnnnnnnnnnnnnnnnnnnnnnnn
nnnnnnnnnnnnnnnnnnnnnnnnnnnnnnnnnnnnnnnnnnnnnnnnnnncnnnnnnnnnnnnnnnnnnnnnnnnnnnn
nnnnnnnnnnngnnngnnnnnnnnnngnnnnnnnnnnnnn
>PARA_RESPSEND_MA:20110522CCDC_IVDC4_18  Start=12 End=211
nnnnnnnnnnngnnnnnnnnnngnnnnnnnnnnnnnnnnnnnnnnnnnnnnnnnnccgnnncnnnnnnnnnnnnnnnncn
nnnnnnnnncnnnnnnnnnnnnnnnnnnnnnnnnnnnnnnnnnnnnnnnnnnnnnnnnnnnnnnnnnnnnnnnnnnnnnn
nnnnnnnnnnnnnnnnnnnnnnnnnnnnnnnnnnnnnnnn
>PARA_RUBMUMPS_HN:20110522CCDC_IVDC4_18  Start=12 End=211
nnnnnnnnnnnnnnnnnnnnnnnnnnnnnnnntnnngnngnnnnnnnnnnnnnnnnnnnnnnnnnnnnnnnnnnnnnnnn
nnnnnnnnnnngngnnnnnnnnnnnnggnnnnnnnnnnnnnnnnnnnnnnnnnnnnnnnnnnnnnnnnnannnnnnnnnn
nnnnnnnnnnnnnnnnnnnnnnnnnnnnnnnnnnnnnnnn
>PARA_RUBMUMPS_MA:20110522CCDC_IVDC4_18  Start=12 End=211
nnnnnnnnntnnnnncnnncnnnnnnnnnnnnnnnnnnntnnnnnnnnnnnnnnnnnnnnnnnnnnnnnnnnnnnnnnnn
nnnnnnnnnnnnnnnnnnnngnnnnnnnnnnnnnnnnnnnnnnnnnnnnnnnnnnnnnnnnnnnggnnnnnnnnnnnnnn
nnnnnnnnnnnnnnnnnnnnnnnnnnnnnnnnnnnnnnnn
>PARA_RUBPIV2_HN:20110522CCDC_IVDC4_18  Start=12 End=211
nnnnnnnnnnnnnnnnnnnnnnnnnnnnngnnnnnnnnnnnnnnnnnnnnnnnnnnnnnnnnnnnnnnnnnnnnnnngnn
nnnnnnnnnnnnnnnnnnnnnnnnnnnnnnnnnnnnnnnnnngnnnnnnnnnnnnnnnnnnnnnnnncnnnnnnnnnnnn
nnnnnnnnnnnnnnnnnnnnnnnnnnnnnnnnncnnnnnn
>PARA_RUBPIV2_MA:20110522CCDC_IVDC4_18  Start=12 End=211
nnnnnnnnnnnnnnnnnnnnnnnnnngctgcaggggccannnnnnnnnnnnnnnnnnnnnngnnnnnnnnnnnnnnnnnn
nnnnnnnnnnnnnnnnnnnnnnnnnnnnnnnnnnnnnnnnnnnnnnnnnnnnnnnnnnnnnnnnnnnnnnnnnnnnnnnn
nnnnnnnnnnnnnnnnnnnnnnnnnnnnnnnnnnnnnnnn
>PARA_RUBPIV4_HN:20110522CCDC_IVDC4_18  Start=12 End=211
nnnnnnnnnnnnnnnnnnnnnnnnnnnnnnnnnnnnnnnnnnnnnngnnnnnnnnggnnnnnnnnnnnnnnnnnnnnnnn
nnnnnnnnnnnnnnnnnnnnnnnnnnnngngngnnnnnnnnnnnnnnnnnnnnnnnnnnnnnnnnnnnnnnnnnnnnnnn
nnnnnnnnnnnnnnnnnnnnnnnnnnnnnnnnnnnnnnnn
>PARA_RUBPIV4_MA:20110522CCDC_IVDC4_18  Start=12 End=211
nnnnnncnnnnngnnnnnnnnnnnnngnnnnnnnnnnnnnnnnnnnnnnnnannnnnnnnnnnnnnnnnnnnnnnncnnn
nnnnnnnnnnnnnnnnnnnnnnnnnnnnnnnnnnnnnnnnnnnnnnnnnnnnnnnnnnnnnnnnnnnnnnnnnnnnnnnn
nnnnnnnnnnnnnnnnnnnnnnnnnnnnnnnnnnnnnnnn
>PARV_B19_5PRX:20110522CCDC_IVDC4_18  Start=12 End=211
nnnnnnnnnnnnnnnnnnnnnnnnnnnnnnnnnnnnnnnnnnnnnnnnnnnnnnnnnnnnnnnnnnnnnnnnnnnnnnnn
nnnnnnnnnnnnnnnnncnnnnnnnnnnnncnccnntnnnnnnncnnnnnnnntnnnngnnnnnnnnnnnnnnnnnnnnn
nnnnnnnnnnnnnnnnnnnnnnnnnnnnnnnnnnnnnnnn
>PARV_B19_VP1:20110522CCDC_IVDC4_18  Start=12 End=211
gnnnnnnnnnnnnngnngngnnnnnnnnnnnnnnnnnnnnnnnnnnncnnnnnnnnnnnnnnnnnnnnnnnnnnnnnnnn
nnnnnnnncnnnnnnnnnnnnnnnnnnnnnnnnnnnnnnnnnnnnnnnnnnnnnnnnnnnnnnnnnnnnnnnnnnnnnnn
nnnnnnnnnnnnnnnnnnnnnnnnnnnnnnnnnnnnnncn
>PARV_BOCA_NP1:20110522CCDC_IVDC4_18  Start=12 End=211
ngntgngcncagggnntnngnnngncnngcatcnctccnacnaangnnnngggngnnnngnnngngggnngnggaagngn
cncnggcngncnncnnnncncnggngcnnnnnncncannnnnnnccnncncagnnggnngngngnctcgggctcannncn
ncnggnncncccaatcagccaccnatcgtcnngcacngcn
>PARV_BOCA_VP1:20110522CCDC_IVDC4_18  Start=12 End=211
ngtgggggncatatggatgtttccaaatcaagtctgggacagatttcctatcaccagagaaaatccaatctggtgcaaaa
anccaagggctgncaaacncncaatcntngnncnnnnnnnnggatcaattgcaatggatcatcctccaggcactannttt
atnnnnatggcaaaaattccagttccaactgcctcaaatg
>PAST_HAIN_ADK:20110522CCDC_IVDC4_18  Start=12 End=211
nnnnnnnnnnnnnnnnnnnnnnnnnnnnnnnnnnnnnnnnnnnnnnnnnnnnnnnnnnncnnnnnnnnnnnnnnnnnnnn
nnnnnnnnnnnnnnnnnnnnnnnnnnnnnnnnnnnnnnccnnnnnnnnnnnnnnnnnnnnnnncnnnnnnnnnnnnnnnn
nnngnnnnnnnngnnnnnnnnnnnnnnnnnnnnnnnnnnn
>PAST_HAIN_SKP:20110522CCDC_IVDC4_18  Start=12 End=211
nnnnnnnnnnnnnnnnnnnnnnnnnnnnnnnnnnnnnnnnnnnngnngnngcngnngcnnnnnnnnnnnnnnnnnnnnna
nnnnnngnnnnnnnnnnnnnnnnnnnnnnnnnnnnnnnnnnnnnnnnnnnnngccaanngnannnnnanaaanntngngn
nnnngntnnnnnnnnnnnnnnnnnnnnnnnnnnnnnnnnn
>PICO_HEVACOXA10_5UTR:20110522CCDC_IVDC4_18  Start=12 End=211
nncgnnnnntnnnnnnnnnnnnnnnnnnnnnnnncnnnnnnnnnnnnnnnngnnnnnnnnnnnnnnnnnnnnnnngnnnn
nnnnnnnnnnncnnnnnnnnnnnnnnnngnnnnnnnnnnnnngcacgtgnaccnngnnnnnnnngnnnnnnnnnngntnn
nnnnnnnnnnnnnnccnnnnnnnnnctnnnnnngngnnnn
>PICO_HEVACOXA2_5UTR:20110522CCDC_IVDC4_18  Start=12 End=211
nnnnnnnnnnnnnnnnnnnnnnnnnnnnnnnnnnnnnnnnnnnnnnnnnnnnnnnnncnnnnnnnnnnnnnnanncnnnn
nnccangnnnnnnnnnnnnnnnnnnnnnnnnnnnnnnnnnnnnnnnnnnnnnnnnnnnnnggcngnngngnnnnnnnnnn
nnnnnntnnnngnnnnnnnnnnggnngcgnngnnnnnnnn
>PICO_HEVACOXA4_5UTR:20110522CCDC_IVDC4_18  Start=12 End=211
nnntnnnnnnnnnngnngnggngnntnngnnnnntnnnnnnnnnnnnnnncnnnnnnnnnnnnnnnnnnnnnnnnnnnnn
nnnnnnnnnnnnnnnnnnnnnnnnnnnnnnnnnnnnnnnnnnnngnnnnnnnnnnnnnnnnnnnnnnnnnnnnnnnnnnn
nnnnnnnnnnngntnnnnnnnnnnnnnncnccnnnnnnnn
>PICO_HEVACOXA5_5UTR:20110522CCDC_IVDC4_18  Start=12 End=211
nnnnnnnnnnnnnnnnnnnnngnnnnnnnnnnnnnnnnnnnnnnnnnnnnnnnnnnnnnnnnnnnnnnnnnnnngnnnnn
nnnnnnnnngcnnannnnnnnnnnnnnnnnnnnnngngngnggtnnnnngnnnnnnnncncnnnnnnnnnnnnttggnng
nnnnnnnnnnnnnnnnnnnnnnnnnnnnngnnngnnnnnn
>PICO_HEVACOXA6_5UTR:20110522CCDC_IVDC4_18  Start=12 End=211
nnnnnnnnnnnnnnnnnnngcnccnnnnnnnannagnnnnnnnntgnnngnnnnngnngngnngnntnnnnnnnnnnnnn
nnnnnnnnnnnnnnnnnnnnnnnnnnnngnnnnnnnnnnnnnnnnnnnnnnnnnnnnnnnnnnnnnnnnnnnnnnnnnnn
nnnnngnnnnnnnnnnnnnnncnnnnnnnnnnnnnnnnnn
>PICO_HEVACOXA8_5UTR:20110522CCDC_IVDC4_18  Start=12 End=211
nnnnngnnnnnnnnnnnnnnnnnnnnnncnnnnnnnnnnnnnnnnnnnnnnnnncnnnnnnnnnnnnnnnnnnnnnnnnn
nnnnnnnnnnnnnnnnnnnnnnnnnnnnnnnnnnnnnnnngnnnnnnnnnnnnnnnnnnnnnnnnnnnnnnnnnnnnnnn
nnnnnnnnnnnnnnnnnnnnnnnnnnnngnnnnnnnnnnn
>PICO_HEVAENT71A_5UTR:20110522CCDC_IVDC4_18  Start=12 End=211
nnacnnannnnnnnnnnnnnnnnnnnnnnnnnnnnnnnnnnnnnnnnnnnnnnnnnnnnnnnnnnnncnnnnnnnnnnnn
gnnngnnnntgnnngnnnnnngngnggtggnnntnnngnnnnnnnnnnnnnnncncncnnnnnnnnnnnnnnngnnnnnn
nnnnnnnnnnnnnnnnnnnnnnnnnnnnnnnnnnnnnnnn
>PICO_HEVAENT71B_5UTR:20110522CCDC_IVDC4_18  Start=12 End=211
nnnnnnnnnnnnnnnnnnnnnnnnnnnnnnnnnnnnnnnnnnnnnnnnnnnnnntnngnnntnnntnnnnnnnnnngnnn
nnnnnnnnnnnnggctgatgnnnnncnnnnnnntnnnnnnnnnntnggnnnnnnggnngngnnnnntnngnnnnnnnnnn
nnnnnnnnnnnnnnnnnnnnnngnnnnnnnnnnggnnnnn
>PICO_HEVAENT71C_5UTR:20110522CCDC_IVDC4_18  Start=12 End=211
nnnnnnnnnnnnnnnnnnnnncnnnnnnnnnnnnnnnnnnncnnnnnnnnnnnngnnnngcnntnnnnnnnnnggnngcg
nnggntnnnnnnnnncnnnnnnnnnnnnnnnnnnannnnnnnnnnnnnnnnnnnnnnnnnnnnnnnnnnnnnnnnnnnnn
nnnnnnnnnnnnnnnnnnnnnnnnnnnanncnnnnncnnn
>PICO_HEVAENT71D_5UTR:20110522CCDC_IVDC4_18  Start=12 End=211
nnnnnnnnnnnnnnnnnnnnnnnnnnnnnnnnnnnnnngnncnncngnnnnnnnnnnnncnnggnnnngnnnnggnngng
gnggntnngnnnnnnnnnnnnnnnnnncnnnnnnnnnnnnnnnnnnnnngnngnnngnnnnnnnnnnnnnngnnnnnnnn
nnnnnnnnnnnnnnnnnnnnnnnngnnnnnnnnnnncnnn
>PICO_HEVBCOXB2_5UTR:20110522CCDC_IVDC4_18  Start=12 End=211
nnnnnnnnnnnnngnnnnnnnnnnnnnnnnannnnncnnnnnnnnnnnnnnnncnnnnnnnnnnnnnnnnnnngnnnnnn
gnnnnggnngcgnngnntnnnnnnnnncnnnnnnnnnnnnnncnnnnnnnnnngnnnnnnnnnnnnnnnnnnnnnnnnnn
nnngnnnnnnnnnnnnnnnnnnnnnnnnnnnnnnnngnnn
>PICO_HEVBCOXB4_5UTR:20110522CCDC_IVDC4_18  Start=12 End=211
nnnnnnnnnnnnnngnnnnnnnnnnnnnnnnnnnnnnnnnnnnnnnnnnnnnngnnncnnnnnnnnnnnnnncnnnnnnn
ngnnnnggnngcgnnggnnnnnnngnnnnnnnnnnnnnnnnnnccnnnnnnnnnnnnnnnnnnnnnnnnnnnnnnnnnnn
nnnnnnnnnnnnnnngnnnnncnnnncnnnnnnnnngnnn
>PICO_HEVBCOXB5_5UTR:20110522CCDC_IVDC4_18  Start=12 End=211
nnnnnnnnnnnnnnnnnnnnnnnnnnnnnnnnnnnnnnnnnnnnnnncnnnnnnnnnnnnnnnnnnnnnnnnnnnnnnnn
nannnnnnnnnnnnnncnnnnnnnnnnnnnnnnnnnnnnnnnngnnnnnnnnnnnnnnngncnnnnnnnnnnnnnnnnnn
nnnnnngnnnnnnnnnngnnnnnnnnnnnnnnnnnnnnnn
>PICO_HEVBECHO11_5UTR:20110522CCDC_IVDC4_18  Start=12 End=211
ncnnnnnnnnnnnnnnnnnnnnnnngnnnnnnnnnnnnnnnnannnnnnnnnnnnnnnnnnnnnncnnnnnnnnnnngnn
nnnnnnnnnnnngnnncnnnngcgntgnnnntnnnnnnnnnnnnnnnnnnnnnnnnnnnnnnnnnnnnnnnnnnnnnnnn
nnnnnnnnnnnnnnnnnnnnnnnnnnnnnnnnnnnnnnnn
>PICO_HEVBECHO20_5UTR:20110522CCDC_IVDC4_18  Start=12 End=211
nnnnnnnnnnnnnnnnnnnnnnnnnnnnnnnnnnnnnnnnnnnnnnnnnnnnnnnnnnnnnnnnnnnnnnnnnnnnnnnn
nnnnnnnnnnnnncnnnnnnnnnnnngnnnngngntnnnnnnnnnnnnngcgntggnnntnnnnnnnnnnnnnnnnnnnn
nnnnnnnnnnnnnnnnnnnnnnnnnnnntnnnnnnnnnnn
>PICO_HEVBECHO21_5UTR:20110522CCDC_IVDC4_18  Start=12 End=211
nnnnnnnnnnnnnnnnnnnnnnnnnnnnnnnnnnnnnnnnnnnnnnngnnnnnnnnnnnnnnnnnnnnnnnnnnnnnnnn
nnnnnnncnnnnnnnnnnnngnnnngcnntnnnnnnnnnggnngcgnngnntnngnnnnnnnnnnnnnnnnnnnnnnnnn
nnnnnnnnnnnnngnnnnnnnnnnnnnnnnnnntnnngnn
>PICO_HEVBECHO24_5UTR:20110522CCDC_IVDC4_18  Start=12 End=211
nnnncnnngnnnggcnntnnnnnnnnnggnngcgnnggnnnngncgnngnnnnnnnnnnnnnnnnnnnnnnnnnnnnnnn
nnnnnnnnnnnnnnnnnnnngngcnngnnnnnnnnnnnnnnnnnnnnnnnnnnnnnnggnnnnnnnnnnnnnnnnnnnnn
nnnnnnnnnnnnnnnnngnnnnnnnnntnnnnnnnnnnnn
>PICO_HEVBECHO25_5UTR:20110522CCDC_IVDC4_18  Start=12 End=211
nnnnnnngnnnggcgntnnnngnnncnnnngcgntggnnntnnngnnnnnnnnnnnnnnnnnnnnnnnnnnnnnnnnnnn
nnnnnnnnnnnnnnnnnnnnnnnnnnnnnnnnnnnnnnnnnnnnnnnnnnnnnnnnggnnnnnnnnnnnnnnnnnnnnnn
nnnnnnnnnnnnnnnngngnnnnnnnnnnnnnnnnnnnnn
>PICO_HEVBECHO4_5UTR:20110522CCDC_IVDC4_18  Start=12 End=211
nnngnnntnnnngnnnnggnngcgnngnntnngnnnnnnnnnnnnnnnnnnnnnnnnnnnnnnnngnnnnnnnnnnnnnn
nnnnnnnnnnnnnnngnnnnnnnnnnnnnnnnnnnnnnnnnnnnnnnggnnnnnnnnnnngngcngatgcnnnnnnnnnn
nnnnnnnnngnnnnngntnnnnngnnnnnnnnnncncnnn
>PICO_HEVBECHO8_5UTR:20110522CCDC_IVDC4_18  Start=12 End=211
nnnnnnnnnnnnnnnnnnnnnnncnnnnnnnnnnnnnncnnnnnnnnnnnnnnnnnnnnntnnnnnnnnnnnnnnnnnnn
nnnnnnnnnnnnnnnnnnnnnnnnnnnnnnnnnnnnnnnnnnnnnnnnnnnnnnnnnnnnnnnnnnnnnnnnnnnnnnnn
nnnnnnnnnnnnannnnnnnnnnnnnnnnnnncnnnnnnc
>PICO_HEVBECHO9_5UTR:20110522CCDC_IVDC4_18  Start=12 End=211
ggnnnnngnnnntnnnnnnnnnnnnnncnnnnnnnnnnnnnnnannnnnnnnnnnnccnnnnnnnnnnnnnnnncccnnn
nnnnnnnnnnnnnnnnnnnnnnnnnnnnnnnnnnnnnnnagcnnnnnnnnnnnngnnnngngntnnnnnnnncnnnngcg
ntgnntntnnnnnnnnnnnnnnnnnnnnnncnnnnnnnnn
>PICO_HEVBENT73_5UTR:20110522CCDC_IVDC4_18  Start=12 End=211
nnnnnnnnnnnnnnnnnnnnnnnnnnnnnanncnnnnnnnnnnnncagnnnnnnnnnnnnnnnnnnnnnnggnnnnnnnn
nnnnnnnnnncnccnnnnnnnnnctntgnnngngnnnnngnnnnnnnnnnnnnnnngnnnnnnnngnnnnnnnnnnnnnn
nnnnnnnnnnnnnnnnnnnnnnnnngnnnnnnnngnnnnn
>PICO_HEVCCOXA18_5UTR:20110522CCDC_IVDC4_18  Start=12 End=211
nnnnntnnnnngnnnnnnnnnnnnnnnnnnnnnnnnnnnnnnnnnnnnngnngnnnnnnnncnnnnnnnnnnnnnnnnna
nnnnnnngnngnngnnnnnnnnnnnnnnnnnnnnnnnnnnnnnnccnnnnnnnnnnnnnnnnnnnnnnnnnnnnnnnnnn
nnnnnnnnncnnnnnnnnnnnnnnnnnnnnnnnnnnnnnn
>PICO_HEVCCOXA21_5UTR:20110522CCDC_IVDC4_18  Start=12 End=211
nnnnnnnnnnnnnnnnnnnnnnnnnnnnnnnnncnnnnnnntnannnnnnnnnnnnnnnnnnnnnnnnnnnnnnnnnnng
gctgatgagnnnnnnnngnnnannnnnnnngnnnntgntnnggnnnnngnnnnnnnncnnnncnnnnnnnnnnngnnnnn
nnnnnnnnnnnnnnnnnnnnnnnnnnnnnnnnnnnnnnnn
>PICO_HEVCCOXA22_5UTR:20110522CCDC_IVDC4_18  Start=12 End=211
ngnngnnnnnnnnnnnnnnngnnnnnnnnnnnnnnnnnnnnnngngggnnnnnncnnnnnnnnnnnnnnnnntgntnngg
nnnnngnggnnnnnnnnnncnnnnncnnnnnnnnnnnnnnnnnnnnnnnnnnnnnnnnnnnnnnnnnnnnnnnnnnncnn
nnnnnnnnnnnnnnnnnnnnnnnnnnnnnnnnnnnnnnnn
>PICO_HEVCPOL1_5UTR:20110522CCDC_IVDC4_18  Start=12 End=211
nnnngngnnnnnngnnnnnnnngnnnnnnnnnnnnnnnnnnnnnnnnnnnnnnnnnnnnnncnnngcnnnnnnnnnnnnn
nnnntnnnnnnnnnnnnnnnnnnnnnnnnnnnnnnnnnnggctgatgagnnnnnnnnnnnnnnnnnnnnnnnnnannnnn
nngnngnngnnnntnnnnnnnnnnnnnnnnnnnngnnnnn
>PICO_HEVCPOL2_5UTR:20110522CCDC_IVDC4_18  Start=12 End=211
nnnnnncnnnntnncnnnnnnnngnnnnnnnnnngnnnnnnnnnnnnnnnnnnnnnggctgatgagnnnnnnncnnnnnn
nnnnnnnnnnnannnnnnggnngnngnnnnnnnnnnnnnnnnnnnnnnnnnnnnnnnnnnnnnnnnnnnnnnnnnnnnnn
nnnnnnnnnnnnnnnnnnnnnnnnnnnnnnnnnnnnnnnn
>PICO_HEVCPOL3_5UTR:20110522CCDC_IVDC4_18  Start=12 End=211
nnnnnnnnnnnnnnnnnnnnnnnnnnnnnnnnnnnnnnnnngnnnnnnnncnnnccnnnnnnnnnnnnnnnnnnnnnnnn
nnnnnnnnnnnnnnncnnnnnnnnnnnnnnngnngnnnnnnnngnnnnnnnnnnnnnnnnnnnnnnnnnnnnggnnnngn
nngnnnnnnnnnnnnnnnnnnnannnnnnnggngnngnnn
>PICO_HEVDENT68_5UTR:20110522CCDC_IVDC4_18  Start=12 End=211
nnntnnnnnnnnnnnnnnnnnnnnnnnnnnnnnnnnnnnnnngnnnngngnnnnnnncnnnnnnnnnnnnnnnnannnnn
ngnnngnggnngntnnnnnnngnnnnnnnnnnnnnnnnncnnncnnnnnnnnnnnnnnnnnnnnnnnnnnnnnnnnnnnn
nnnnnnnnnnnnnnnnnnnnnnnngnnnnnnncnnnnnnn
>PICO_HEVDENT70_5UTR:20110522CCDC_IVDC4_18  Start=12 End=211
nnnnnnnnnnnnnntnnnnnnntnnngnnnnnnnnngnnnnnnnnnnnnnnnnnnnnnnnnngnnnnnnnccnnnnnnnn
nnnnnnnnnnnannnnnnggnngnngnnnnnnnnnnnnnnnnnncnnnnnnnnnncnnnnnnnnnnnnnnnnnnnnnnnn
nnnnnnnnnnnnnnnnnnnncnngnnnnnnnnnnnnnnnn
>PICO_HEVDENT94_5UTR:20110522CCDC_IVDC4_18  Start=12 End=211
nncnnnnnnnnnnnnnnnnnnnnnnncnnnnnnnnnnnnnnnnnnnnnnnnnnnnnnnnnnnnnnnnnnnnnnnnnnnnn
nnngnnnnnnnnnnnnnnnnnnnnnnnnnnnnnnnnnnnngnnnnnnnnnnnnnnnnnnnnnnnntnnnnnnnnnnnnnn
nnnnnnnnnnnnnnnnnnnnnnnnnnnngnnnnnnnncnn
>PICO_HRVA15_5UTR:20110522CCDC_IVDC4_18  Start=12 End=211
nnnnnnnnnnnnnnnnnnncnnnnngnnnnnnnnnnnnnnnnnnngnnnnnnnngnnnngnnnnnnnnnnnnnnnnnnnn
ngnnnncnnnnnnnnnnntcnncnnnnnnnnnnnnnnnnnnnnnngnnnnnnnnnngnnnntngnnnnnnnnnnnnnnnn
nnnnnnnnnnnnnnnnnnnnnnnnnnnnnnnnnnnnnnnn
>PICO_HRVA29_5UTR:20110522CCDC_IVDC4_18  Start=12 End=211
nnnnnnnnnnnnnnnnnnnnnnnnnnnnnnnnnnnncnnnnnnnnnnnnnnnnnnnnnnnnnnnnnnnnnnnnnngnnnn
nnnnnngnnnnnnggnnnnnnnnnnnnnnnnnnnnnnnnnnnnnnnnnnnnnnnnnnnnnnnnnnnnnnnncnnnnnnnn
nnnnnnnnnnnnngnggctaaccttnacccngnnnnnnnn
>PICO_HRVA39_5UTR:20110522CCDC_IVDC4_18  Start=12 End=211
nnnnnnnngcaaaatgccnnnnnncnnnnnnnnnnngnnnnnnnnnnngngngnnnnnnnncncngcangngnnnnnnnn
nngnnnnnngnnnnnnnnnnnnnnnnnnnnnnnnnnnnnnnnnnnnnnnnnngnnnnnnnnnngnnnnnnnnnnnnnnnn
nnnncnnnnnnnnnnnnnnnnnnnnnncnnnnnnnnnnnn
>PICO_HRVA56_5UTR:20110522CCDC_IVDC4_18  Start=12 End=211
nnnnnnnnnnnnnnnnnnnnnnnnnnnnnnnnnnnnnnnnnnnnnnnnnnnnnnnnnnnnnnnnnnnncnnnnngnnnnn
nnnnnnnnnnnnnnnnnnnnnncnnnnnnatngannnnnnnnncnnnnnnnnnnncnnnnnnnnnnntnnnnnnnnnnnn
nnnnnnnnnnnnnngnnnnnnnnnnnnngnnnnnnncnnn
>PICO_HRVA85_5UTR:20110522CCDC_IVDC4_18  Start=12 End=211
nnnnnnnnnnncnnnnnnnnnnnnnnnnnnnnnnnnnnnngnnnnnnnngnnnnnnnnnngnnnnnnnnnnnnnnnnnnn
nnnnnnnnnnnncnnnnnnnnnnnnnnnnnnnnnnnnnnnnnnnnnnnnnngnnnnnnnnnngnnnnnngnnnnnnnnnn
nnnnnnnnnnnnnnnnnnnnnnnnnnnnnnnnnnnnnnnn
>PICO_HRVB14_5UTR:20110522CCDC_IVDC4_18  Start=12 End=211
nnnnnnnnnnnnnnnnnnnnnnnnnngnnnnnnnnnnnnnnnnnnnnnnngnggngngngnnnnngnnnnnnnnnnnnnn
nnnnntnnnnnnnnnnnnnnnnnnnnnnnnnnnnnnnngnnngnnnncnnnnnnnnnnnnnnnnnnnnnntgnngctaac
ctnnnnnnnnnnnnnnnnngccnnnnnnnnnnnnnnnncn
>PICO_HRVB70_5UTR:20110522CCDC_IVDC4_18  Start=12 End=211
nnnnnnnnngnnnnnnnnnnnnnnnnnnnnnnnnnnngnnngnnnnnnnnnnnngnnnnnnnnnnnnnnngnnnngnngn
nnnnnnnntnngnnnngnnntgnnnnnnnnnngngngtggcgngnannnnnnnnnnnnnnnnnnnnnnnnnnnnnnngnn
nnnnnnnnnnnnnnnnnnnnnnnnnnnnnnnnnnnnnnnn
>PICO_HRVB93_5UTR:20110522CCDC_IVDC4_18  Start=12 End=211
nnnnnnnnngnnnnnnnnnnnnnnnnnnnnnngnnnnnnnnnnnnngnnnnnnnnnnnnnnnnnnnnnnnnnnnnngnnn
nnctnnnnnnnnngnnnngnnntnnnnnnnngnggngngngnnnnngangnnnnnncnnnnnnnnnnnnnnnnnnnnnnn
nnnnnnnnnnnnnnnnnnnnnnnnnnnnnnnnnnnnnnnn
>PICO_HRVC024_5UTR:20110522CCDC_IVDC4_18  Start=12 End=211
nnnnnnnnnnnnnnnnnnnnnnnnnnnnnnnnnnnnnnnngnnnnnnnnnnnnnnncnnnnnnnnnnnnnnnnnngnnnn
cnncannncnnnnnnnnnnnnnnnnnnnnnnnnnnnnnnnnnggnngncngcncanccgnnnnnnnnnnnnnnnngnnnn
tnngnnggcnnnnnannnannnnnnnnnnnncannnnnnn
>PICO_HRVC025_5UTR:20110522CCDC_IVDC4_18  Start=12 End=211
gnnnnnnnnnnnnnnnnnnnnnnnnnnnnnnnnnnnnnnnnnnngnnnnnnnnnnnnnnnnnnnnnnnnnnnnnnnncnn
nnnnnnnnnnnnnnnnnnnnnnnnnnnnnnnnnnnnnnnnnnnnnnnnnnnnnnnnnnnnnnnnnnnnnnnnnnnnnnnn
nnnnnnnnnnnnnnnnnnnnnnnnnnnnnnnnannnnnnn
>PICO_HRVC026_5UTR:20110522CCDC_IVDC4_18  Start=12 End=211
nnnnncnnnnnnngnnnnnnnnnnnnnnnnnnnnnnnnnnnnnnnnngcnnnnnnccncnnnncnnnnnnnnnnnnnnnn
nnnnnnnnnnnnnnacaccacagnnnnnnnnnntnnnnnnnnnnnnnnnnnnnnnnnnnnnnnntnnnnnnnnnnnnnnn
nnnnnnnngnnnnnnnnnnnnnnnnnnnnnnnnnnnnnnn
>PICO_KOBUAICHI_5UTR:20110522CCDC_IVDC4_18  Start=12 End=211
nnnnnnnnnnnnnnnnnnnnnnnnnnnnnnnnnnnnnnntnnnnnnnnnnnnnnnnnnnnngnnnnnnnnnnnnnnnnnn
tnnnnncnnnnnngngncgnnnnnnnnnnnnnnnnnnnnnnnnanncnnnnnnnnnnnnnnnngnnnnnnnnnnnnnnnn
nnnnnnnnnnnnnnnnncnnngngnnnnnnnnnnnnnnnn
>PICO_KOBUAICHI_VP1:20110522CCDC_IVDC4_18  Start=12 End=211
nnnnnnnnnnnnnnnnnnnnnnnnnnnnnnnnnnnnnnnnnnnnnnncnnnncnnnnnnnnnnnnnnnnnngnnnnnnnn
nnnnnnnnnnnnnnnnnnnnnnnnnnnnnnncnnnnnnnncnnnnnnnnnnnnnnnnnnnnnnnnnnnnnnnngnnnnnc
cnncnncnnncnnncnnnnnnnnncnnnnnnnnnnnnnnn
>PICO_PARECHO_5UTR:20110522CCDC_IVDC4_18  Start=12 End=211
nnnnnnnnnnnnnnnnnnnnnnnncnnnnnnnncnnnnnnnnnnnnnncnnncnnncnnnnnnnnnnnnnnnnnnnnnnn
nggnnnnnnnnnnnnnnnnnnnnnnnnnnnnnnnnnnnnnnncnnnnnnnnnnnnnnnnnnnnnnnnnnnnnnnnnnnnn
nnnnnnngnnnnnnnnannnnnnnnnnnnnnnnnnnnnnn
>POLY_PYKI_VP1:20110522CCDC_IVDC4_18  Start=12 End=211
nnnnnnnnnnnnnnnnnnnngnnnncnnnncnnnnnnnnnnnnnnnnnnnnnnnnnnnnnnnnnnnnnnnnnnnnnnnnn
nnnnnnnnnnnnnngnnnnnnnnnnnnnnnnnnnnnnnnnnnnnnnnnnnnnnnnnnnnnnncnnnnnnnnnnnnnnnnn
nnnnnnnnnnnnnnnnnnnnnngnnnncnnnnncnnnnnn
>POLY_PYWU_VP1:20110522CCDC_IVDC4_18  Start=12 End=211
nnnnnnnnnnnntnnnnnnnnnnnnnnnnnnnngnnnnnnnnnnnnnnnntnnnnnnnnnnnnnnnnnnnnnnnnnnnnn
nncnnnnnnnnnnnnngnnggngnnnnnnnnnnnnnnnnnnnnnnnnnnnnnnnnngnnnnnncnnnnnnnnnnnnnnng
nnnnnnnnnnngnnnnnnnnnnnnnnnnnnnnnnnnnnnn
>POXV_PVSP_CRMB:20110522CCDC_IVDC4_18  Start=12 End=211
nnnnnnnnnnnnnnnnnnnnnnnnnnnnnnnnnnnnnnnnnnnnnnnnnnnnnnnnnnnngnnnnnnnnnnnnnnnnnnn
nnnnnnnnnnnnnnnnnnnnnnnnnnnnnnnnnnnnnnnnnnnnnnnnnnnnnnnnnnnnnnnnnnnnnnnnnnnnnnnn
nnnnnnnnnnnnnnnnnnnnnnnnnnnnnnnnnngnnnnn
>POXV_PVSP_HA:20110522CCDC_IVDC4_18  Start=12 End=211
nnnnnccnnnnnnnnnnnnnnnnnnnnnnnnnnnnnnnnnnnnnnnnnnnnnnnnnnnnnnnnnnnnnnnnncnnnnnnn
nnnnnnnnnnnnnnnnnnnnnnnnnnnnnnnnnnnnnnnnnnnnnnnnnnnnnnnnnnnnnnnnnnnnnnnnnnnnnnnn
nnnnnnnnnnnnnnnnncnnnnnnnnnnnnnnnnnnnnnn
>PSEU_PSAE_GYRB:20110522CCDC_IVDC4_18  Start=12 End=211
nnnnnnngnnnnnnnnnnngnnangnnnnnntnnnnnnnnnnnnnnnnnnnnnnnnncnnnannnnnnnnnnnnnnnnnn
nnnnnnngnnnnnnnnnnnnnnnnnnnnnnnnnncnngngnnnnnnnnnnnnnnnnnnnnnnnnnnnnnnnnnnnnnnnn
nnnnnnnnnnnnnnncncnnnnnnnnnnnnnnngnnnnnn
>PSEU_PSAE_TOXA:20110522CCDC_IVDC4_18  Start=12 End=211
nnnnnnnngnnnnnnnnnnnnnnannnnnnnccccnnnnnnnnnnngnncnannnnggnnnnnngnnnnngcnnnnnnnn
nnnnnnnnnngnnnnnnnnnanannnncacnnnnnnnnnnnnnnnnnnncnnnnnnnnnnnnnnngnngntnnnnnngnn
nnnnnnnnnncncnnnnnnnnnnnnnnncnnnnnnnnnnn
>PSEU_PSSP_GYRB:20110522CCDC_IVDC4_18  Start=12 End=211
nnggaagngnnnngnnnnnnnnnnnnnnaggngngngngngnnnnnnnnnnnnncnnnnnnnncnncnnnncngnnnnnn
nnnnnnnnnnnnnnnnnnnnnnnnnnnnnnnnnnngnnnnnnnnnnnnnnnnnnnnnncnnnnnnnnnnnnnnnnnnnnn
nnnnnnnnnnnnnnnnnncnnnnnnnnnnnnnnnnngnnn
>STAP_STAU_AROE:20110522CCDC_IVDC4_18  Start=12 End=211
nnnnnnnnnnnnnnnnnnnnnnnnnnnnnnnnnnnnnnnnnnnnnnnnnnnnnnnnnnnnnnnnttttggtaaaagnnnn
nnnnnnnnnnnnnnnnnnnnnnnnnnnnnnnnnnnnnnnnnnnnnnnnnnnnnnnnnnnnnnnnnnnnnnnnnnnnnnnn
nnnnnnnnnnncnnggcgnnggnngngnnnnnnnnnnnnn
>STAP_STAU_GYRA:20110522CCDC_IVDC4_18  Start=12 End=211
nnnnnnnnnnnnnnnnnnnnnnnnnnnnnnnnnnnnnnnnnnnnnnnnncnnnnnnnnnntnnnnnnnnnnnnnnnnnnn
nnnnnnnnnnnnnnnnnnnnnnnnnnnnnnnnnnnnnngnnnnnnnnnnnnnnnnnnnnnnnnnnnnnnnnnnnnnnnnn
ngnnnnnnnnnnnnnnnnnnnncnnnnnnnncnnnnnncn
>STAP_STAU_LUKSPV:20110522CCDC_IVDC4_18  Start=12 End=211
nnnnnnnnnnnnnnnnnnnnnnnnnnnnnnnnnnnnnnnnnnnnnnnnnnnnnnnnnnnnnnnnnnnnnnnnnnnnnnnn
nnnnnnnnnnnnnnnnnnnnnnnnnnnnnnnnnnnnnnnnnnnnnnnnnnnnnnnnnnnnnnnnnnnnnnncnnnnnnnn
nnnnnnannnnnnntnnnnnnnnnnnnnnnnnnnnnnnnn
>STAP_STAU_MECA:20110522CCDC_IVDC4_18  Start=12 End=211
nnnnnnnnnnnnnnnnnnnnnnnnnnnnnnnnnnnnnnnnnnnnnnnnnnnnnnnnnnnnnnnnnnnnnnnnnnnnnnnn
nnnnnnnnnnnnnnnnnnnnnnnnnnnnnnnnnnnnnnnnnnnnnnnnnnnnnnnnnnnnnnnnnnnnnnnnnnnnnnnn
nnnnnnnnnnnnnnnnnnnnnnnnnnnnnnnnnnnnnnnn
>STRE_STAG_CSPA:20110522CCDC_IVDC4_18  Start=12 End=211
nnnnnnnnnnnnnnnnnnnnnnnannnnnnnnnnnnnnnnnnnnnnnnnnnnnnnnnnnnnnnnnnnnnnnnnnnnnnnn
nannnnnnnnnnnnnnnnnnnnnnnnnnnnnnnnnnnnnnnnnnnnnnnnnnnnnnnnnnnnnnnnnnnnngnngnnnnn
tnnnnnnnnnnnnnnnnnnnnnnnnnnnnnnnnnnnnnnn
>STRE_STAG_GYRB:20110522CCDC_IVDC4_18  Start=12 End=211
nnnnnnnnnnnnnnnnnnnnnnnnnnnnnnnnnnnnngnnnnnnnnnnnnnnnnnnnnnnnnnnnnnnnnnnnnnnnnnn
nnnnnnnnnnnnnnnnnnnnnnnnnnnnnnnnnnnnnnnnnnnnnnnnnnnnnnnnnnnnnnnnnnnnnncnnnnnnnnc
nnnnnnnnnnnnnnnnnnnnnnnnnnnnnnnnnnnnnnnn
>STRE_STPN_GYRA:20110522CCDC_IVDC4_18  Start=12 End=211
nnnnnnnnnnnnnnnnnnnnnnnnnnnatgaagacgaggnnnnnnnnnnnnnnnnnnnnnnnnnnnngnnngnnnnnnnn
nnnnnnnnnnnnnnnnnnnnnnnnnnnnnnnnnnnnnnnnnnnnnnnnnnnnnnnnnnnnnncnnnnnnnnnnnnnnnnn
nnntnnnnnannnnnnnnnnnnnnnnnnnnnnncnnnnnn
>STRE_STPN_PLY:20110522CCDC_IVDC4_18  Start=12 End=211
nnnnnnnnnnnnnnnnnnnnnnnnnnnnnnnnnnnnnnnnnnnnnnnnnnnnntnnnnnnnnnnnnnnnnnnnnnnnnnn
nnnnnnnnnnnnnnnnnnnnnnnnnnnnnnnnnnnnnnnnnnnnnnnnnnnnnnnnnnnnnnnnnnnnnnnncnnnnnnn
nnnnnnnnnnnnnnnnnnnnnnnnnnnnnnnnnnnnnnnn
>STRE_STPY_GKI:20110522CCDC_IVDC4_18  Start=12 End=211
nnnnnnnnnnnnngngnnngnngnnnnnnnnnnnnnnnnnnnntnnncnnannnnnnnnnnnnnnnnnnnnnnnnnnnnn
nnnnnnnnnnnnnnnnnnnnnnnnnngngnnncngnnggnnnnnggnnnnnnnnnnnnnnnnnnnnnnnnnnnnnnnnnn
ngnngnnnnnnnnnnnnnnnngnnnnnnnnnnnnnnnnnn
>STRE_STPY_SPEB:20110522CCDC_IVDC4_18  Start=12 End=211
nnnnnnnnnnnnnnnnnnnnnnnnnnnnnnnnnnnnnnnnnnnnnnnnnnnnnnnnnnnnnannnnnnnnnnnnnnnnnn
nnnnnnnnnnnnnnnnnnnnnnnnnnnnnnnnnnnnnnnnnnnnnnnnncnnnnnnnnnnnnnnnnnnnnnnnnnnnnnn
nnnnnnnnnnnnnnnnnnnnnnnnnnnnnnnnnnnnntgg
>TOGA_RUBELLA_E1:20110522CCDC_IVDC4_18  Start=12 End=211
nnnnnnnnnnnnnnnnnnnnnnnnnntnntnnnnnnnnnnnnccannnnnnnnnnnngnnnnngnngntngggnccacgn
cagannnnnnnnnnnnnnngnnnncnccnnnnnnnnnnnnnnnnnnnnnnnnnnnnncnnnnnnnnnnnnnnnnnnncnn
nnnnncnnnnnnnnnnnnnngnnngnnngnnnnnncgnnn
>TOGA_RUBELLA_NS:20110522CCDC_IVDC4_18  Start=12 End=211
nnnnnnnncnnnnnnnnnnnnnnnnnncnnnnnnnnnnnnntnnnncnncnnctncngnnnnnnnnnnnnnnnnnnnnnn
nngnnnnncnnnngngnnnnnnnnnnnnnnnnnnnnnntnnnnnnnnnnnnnannnnnnnnnnnnngnnnnnnnnnnnnn
nnnnannnnnnnnnnnnnnnnnnnnnnnnnnnnnnnnnnn
